# Supplementary material for: Crystal structure of 3,6-bis­(pyridin-2-yl)-1,4-di­hydro-1,2,4,5-tetra­zine
Source: Acta Crystallogr E Crystallogr Commun. 2019 Jan 1;75(Pt 1):86–8. doi: 10.1107/S205698901801753X (PMC6323887; doi:10.1107/S205698901801753X)
Supplement: Supplementary file 1 [file e-75-00086-sup1.cif]

##############################################################################
#                                                                            #
# This CIF contains the data in a paper accepted for publication in          #
# Acta Crystallographica Section E. It conforms to the requirements of       #
# Notes for Authors for Acta Crystallographica Section E, and has been       #
# peer reviewed under the auspices of the IUCr Commission on Journals.       #
#                                                                            #
# Full details of the Crystallographic Information File format               #
# are given in the paper "The Crystallographic Information File (CIF):       #
# a New Standard Archive File for Crystallography" by S. R. Hall, F. H.      #
# Allen and I. D. Brown [Acta Cryst. (1991), A47, 655-685].                  #
#                                                                            #
# The current version of the core CIF dictionary is obtainable from          #
# ftp://ftp.iucr.org/pub/cif_core.dic.                                       #
#                                                                            #
# Software is freely available for graphical display of the structure(s)     #
# in this CIF. For information consult the CIF software page                 #
# http://www.iucr.org/resources/cif/software.                                #
#                                                                            #
# This file may be used for bona fide research purposes within the           #
# scientific community so long as proper attribution is given to the journal # 
# article from which it was obtained.                                        #
#                                                                            #
##############################################################################
data_I
_audit_creation_method     SHELXL-2013
_journal_date_recd_electronic     2018-11-20
_journal_date_accepted     2018-12-11
_journal_name_full     'Acta Crystallographica, Section E'
_journal_year     2019
_journal_volume     75
_journal_issue      1
_journal_page_first     86
_journal_page_last     88
_journal_paper_category     GO
_journal_paper_doi     10.1107/S205698901801753X
_journal_coeditor_code     FF2157
_publ_contact_author_name     'Kinga Wzgarda-Raj'
_publ_contact_author_address
;
Group of Theoretical and Structural Chemistry
Department of Physical Chemistry
Faculty of Chemistry
University of \/L\'od\'z
Pomorska 163/165
90-236 \/L\'od\'z
Poland
;
_publ_contact_author_email     'kinga.raj@chemia.uni.lodz.pl'
_publ_contact_author_fax     ?
_publ_contact_author_phone     ?
_publ_section_title
;
Crystal structure of 3,6-bis(pyridin-2-yl)-1,4-dihydro-1,2,4,5-tetrazine
;
loop_
    _publ_author_name
    _publ_author_footnote
    _publ_author_address
    'Wzgarda-Raj, Kinga' .
;
Group of Theoretical and Structural Chemistry, Department of Physical Chemistry,
Faculty of Chemistry, University of \/L\'od\'z, Pomorska 163/165, 90-236
\/L\'od\'z,
Poland
;
    'Rybarczyk-Pirek, Agnieszka J.' .
;
Group of Theoretical and Structural Chemistry, Department of Physical Chemistry,
Faculty of Chemistry, University of \/L\'od\'z, Pomorska 163/165, 90-236
\/L\'od\'z,
Poland
;
    'Wojtulewski, S\/lawomir' .
;
Department of Theoretical Chemistry, University of Bia\/lystok, Cio\/lkowskiego
1K,
15-245 Bia\/lystok,
Poland
;
    'Palusiak, Marcin' .
;
Group of Theoretical and Structural Chemistry, Department of Physical Chemistry,
Faculty of Chemistry, University of \/L\'od\'z, Pomorska 163/165, 90-236
\/L\'od\'z,
Poland
;
_publ_section_synopsis
;
In the crystal structure, intermolecular N---H...N hydrogen bonds link the
molecules into infinite ribbons extending along the [100] direction.
;
_chemical_name_systematic
;
3,6-Bis(pyridin-2-yl)-1,4-dihydro-1,2,4,5-tetrazine
;
_chemical_name_common     ?
_chemical_formula_moiety     'C12 H10 N6'
_chemical_formula_sum     'C12 H10 N6'
_chemical_formula_iupac     'C12 H10 N6'
_chemical_formula_weight     238.26
_chemical_melting_point     ?
_space_group_crystal_system     monoclinic
_space_group_name_H-M_alt     'P 21/n'
_space_group_name_Hall     '-P 2yn'
loop_
    _space_group_symop_operation_xyz
    'x, y, z'
    '-x+1/2, y+1/2, -z+1/2'
    '-x, -y, -z'
    'x-1/2, -y-1/2, z-1/2'
_cell_length_a     5.46030(10)
_cell_length_b     12.7845(3)
_cell_length_c     15.6474(4)
_cell_angle_alpha     90
_cell_angle_beta     97.281(2)
_cell_angle_gamma     90
_cell_volume     1083.49(4)
_cell_formula_units_Z     4
_cell_measurement_reflns_used     3734
_cell_measurement_theta_min     4.4530
_cell_measurement_theta_max     76.3820
_cell_measurement_temperature     100(2)
_exptl_crystal_description     'plate'
_exptl_crystal_colour     'yellow'
_exptl_crystal_size_max     0.109
_exptl_crystal_size_mid     0.096
_exptl_crystal_size_min     0.077
_exptl_crystal_density_diffrn     1.461
_exptl_crystal_density_meas     ?
_exptl_crystal_density_method     ?
_exptl_crystal_F_000     496
_exptl_absorpt_coefficient_mu     0.784
_exptl_absorpt_correction_type     multi-scan
_exptl_absorpt_process_details
;
(CrysAlisPRO; Rigaku OD, 2015)
;
_exptl_absorpt_correction_T_min     0.95788
_exptl_absorpt_correction_T_max     1.00000
_diffrn_ambient_temperature     100(2)
_diffrn_source     'micro-focus sealed X-ray tube'
_diffrn_radiation_type     CuK\a
_diffrn_radiation_wavelength     1.54184
_diffrn_measurement_device_type
                  'Rigaku Oxford Diffraction SuperNova, Dual, Cu at zero, Atlas'
_diffrn_measurement_device     'four-circle diffractometer'
_diffrn_measurement_method     '\w scans'
_diffrn_detector     'CCD plate'
_diffrn_detector_area_resol_mean     10.4052
_diffrn_reflns_number     8686
_diffrn_reflns_av_R_equivalents     0.0274
_diffrn_reflns_av_unetI/netI     0.0224
_diffrn_reflns_theta_min     4.481
_diffrn_reflns_theta_max     68.479
_diffrn_reflns_theta_full     68.479
_diffrn_measured_fraction_theta_max     1.000
_diffrn_measured_fraction_theta_full     1.000
_diffrn_reflns_limit_h_min     -6
_diffrn_reflns_limit_h_max     6
_diffrn_reflns_limit_k_min     -15
_diffrn_reflns_limit_k_max     14
_diffrn_reflns_limit_l_min     -18
_diffrn_reflns_limit_l_max     17
_refine_special_details     ?
_reflns_number_total     2004
_reflns_number_gt     1767
_reflns_threshold_expression     'I > 2\s(I)'
_refine_ls_structure_factor_coef     Fsqd
_refine_ls_matrix_type     full
_refine_ls_R_factor_all     0.0419
_refine_ls_R_factor_gt     0.0354
_refine_ls_wR_factor_gt     0.0910
_refine_ls_wR_factor_ref     0.0953
_refine_ls_goodness_of_fit_ref     1.122
_refine_ls_restrained_S_all     1.122
_refine_ls_number_reflns     2004
_refine_ls_number_parameters     171
_refine_ls_number_restraints     0
_refine_ls_hydrogen_treatment     mixed
_refine_ls_weighting_scheme     calc
_refine_ls_weighting_details
              'w=1/[\s^2^(Fo^2^)+(0.0510P)^2^+0.2596P] where P=(Fo^2^+2Fc^2^)/3'
_atom_sites_solution_hydrogens     mixed
_atom_sites_solution_primary     ?
_atom_sites_solution_secondary     ?
_refine_ls_shift/su_max     0.000
_refine_ls_shift/su_mean     0.000
_refine_diff_density_max     0.144
_refine_diff_density_min     -0.242
_refine_ls_extinction_method     none
_refine_ls_extinction_coef     .
loop_
    _atom_type_symbol
    _atom_type_description
    _atom_type_scat_dispersion_real
    _atom_type_scat_dispersion_imag
    _atom_type_scat_source
    'C' 'C' 0.0181 0.0091
                         'International Tables Vol C Tables 4.2.6.8 and 6.1.1.4'
    'H' 'H' 0.0000 0.0000
                         'International Tables Vol C Tables 4.2.6.8 and 6.1.1.4'
    'N' 'N' 0.0311 0.0180
                         'International Tables Vol C Tables 4.2.6.8 and 6.1.1.4'
_computing_data_collection
;
CrysAlisPRO (Rigaku OD, 2015)
;
_computing_cell_refinement
;
CrysAlisPRO (Rigaku OD, 2015)
;
_computing_data_reduction
;
CrysAlisPRO (Rigaku OD, 2015)
;
_computing_structure_solution
;
SHELXT2014 (Sheldrick, 2015a)
;
_computing_structure_refinement
;
SHELXL2014 (Sheldrick, 2015b)
;
_computing_molecular_graphics
;
WinGX (Farrugia, 2012)
;
_computing_publication_material
;
SHELXL2014 (Sheldrick, 2015b), PLATON (Spek, 2009) and
publCIF (Westrip, 2010)
;
loop_
    _atom_site_type_symbol
    _atom_site_label
    _atom_site_fract_x
    _atom_site_fract_y
    _atom_site_fract_z
    _atom_site_U_iso_or_equiv
    _atom_site_adp_type
    _atom_site_calc_flag
    _atom_site_occupancy
    _atom_site_disorder_assembly
    _atom_site_disorder_group
    N N5 0.3304(2) 0.59460(9) 0.30162(7) 0.0159(3) Uani d 1 . .
    N N1 0.7587(2) 0.61063(9) 0.30346(7) 0.0167(3) Uani d 1 . .
    N N66 0.7195(2) 0.45247(9) 0.18218(7) 0.0178(3) Uani d 1 . .
    N N4 0.3800(2) 0.66133(9) 0.37517(7) 0.0162(3) Uani d 1 . .
    N N2 0.7969(2) 0.61146(9) 0.39548(7) 0.0166(3) Uani d 1 . .
    N N36 0.4117(2) 0.70258(9) 0.54575(7) 0.0196(3) Uani d 1 . .
    C C3 0.6017(2) 0.63816(10) 0.42759(9) 0.0151(3) Uani d 1 . .
    C C31 0.6094(2) 0.65389(10) 0.52161(8) 0.0159(3) Uani d 1 . .
    C C6 0.5274(2) 0.57389(10) 0.26787(8) 0.0150(3) Uani d 1 . .
    C C61 0.5133(2) 0.50651(10) 0.19059(8) 0.0153(3) Uani d 1 . .
    C C62 0.2981(2) 0.49884(11) 0.13279(8) 0.0183(3) Uani d 1 . .
    H H62 0.1608 0.5397 0.1394 0.022 Uiso calc 1 . .
    C C65 0.7096(2) 0.38393(10) 0.11717(9) 0.0191(3) Uani d 1 . .
    H H65 0.8497 0.3444 0.1116 0.023 Uiso calc 1 . .
    C C64 0.5020(3) 0.36871(11) 0.05778(9) 0.0194(3) Uani d 1 . .
    H H64 0.5020 0.3195 0.0140 0.023 Uiso calc 1 . .
    C C34 0.6135(3) 0.69920(11) 0.69170(9) 0.0201(3) Uani d 1 . .
    H H34 0.6106 0.7167 0.7493 0.024 Uiso calc 1 . .
    C C32 0.8134(3) 0.62397(11) 0.57895(9) 0.0196(3) Uani d 1 . .
    H H32 0.9460 0.5895 0.5596 0.024 Uiso calc 1 . .
    C C63 0.2943(3) 0.42869(11) 0.06517(9) 0.0201(3) Uani d 1 . .
    H H63 0.1539 0.4219 0.0252 0.024 Uiso calc 1 . .
    C C33 0.8137(3) 0.64675(11) 0.66537(9) 0.0215(3) Uani d 1 . .
    H H33 0.9465 0.6272 0.7054 0.026 Uiso calc 1 . .
    C C35 0.4179(3) 0.72475(11) 0.62978(9) 0.0211(3) Uani d 1 . .
    H H35 0.2832 0.7593 0.6476 0.025 Uiso calc 1 . .
    H H1 0.886(3) 0.5796(14) 0.2850(11) 0.022(4) Uiso d 1 . .
    H H4 0.253(4) 0.6611(15) 0.4051(13) 0.030(5) Uiso d 1 . .
loop_
    _atom_site_aniso_label
    _atom_site_aniso_U_11
    _atom_site_aniso_U_22
    _atom_site_aniso_U_33
    _atom_site_aniso_U_12
    _atom_site_aniso_U_13
    _atom_site_aniso_U_23
    N5 0.0158(5) 0.0169(5) 0.0144(5) 0.0008(4) -0.0001(4) -0.0012(4)
    N1 0.0134(5) 0.0221(6) 0.0148(5) -0.0014(5) 0.0020(4) -0.0020(4)
    N66 0.0154(5) 0.0182(6) 0.0198(6) 0.0000(4) 0.0025(4) -0.0009(4)
    N4 0.0138(5) 0.0196(6) 0.0150(6) 0.0025(4) 0.0007(4) -0.0025(4)
    N2 0.0159(5) 0.0191(6) 0.0145(5) -0.0009(4) 0.0003(4) -0.0013(4)
    N36 0.0174(6) 0.0229(6) 0.0181(6) 0.0010(4) 0.0009(4) -0.0024(4)
    C3 0.0138(6) 0.0136(6) 0.0173(7) -0.0002(5) -0.0001(5) 0.0003(5)
    C31 0.0161(6) 0.0144(6) 0.0170(7) -0.0025(5) 0.0015(5) 0.0009(5)
    C6 0.0137(6) 0.0149(6) 0.0162(6) 0.0006(5) 0.0007(5) 0.0022(5)
    C61 0.0151(6) 0.0144(6) 0.0166(6) -0.0010(5) 0.0032(5) 0.0015(5)
    C62 0.0153(6) 0.0211(7) 0.0185(7) 0.0017(5) 0.0018(5) 0.0005(5)
    C65 0.0168(6) 0.0175(6) 0.0236(7) 0.0007(5) 0.0055(5) -0.0018(5)
    C64 0.0223(7) 0.0183(6) 0.0181(7) -0.0027(5) 0.0049(5) -0.0025(5)
    C34 0.0253(7) 0.0193(7) 0.0155(6) -0.0053(5) 0.0017(5) -0.0006(5)
    C32 0.0180(7) 0.0204(7) 0.0203(7) 0.0013(5) 0.0019(5) 0.0023(5)
    C63 0.0175(6) 0.0237(7) 0.0183(7) -0.0024(5) -0.0005(5) 0.0002(5)
    C33 0.0212(7) 0.0231(7) 0.0190(7) -0.0019(5) -0.0024(5) 0.0038(5)
    C35 0.0209(7) 0.0226(7) 0.0202(7) 0.0000(5) 0.0040(5) -0.0033(5)
_geom_special_details
;
 All esds (except the esd in the dihedral angle between two l.s. planes)
 are estimated using the full covariance matrix.  The cell esds are taken
 into account individually in the estimation of esds in distances, angles
 and torsion angles; correlations between esds in cell parameters are only
 used when they are defined by crystal symmetry.  An approximate (isotropic)
 treatment of cell esds is used for estimating esds involving l.s. planes.
;
loop_
    _geom_bond_atom_site_label_1
    _geom_bond_atom_site_label_2
    _geom_bond_site_symmetry_2
    _geom_bond_distance
    _geom_bond_publ_flag
    N5 C6 . 1.2848(17) ?
    N5 N4 . 1.4306(16) ?
    N1 C6 . 1.3953(17) ?
    N1 N2 . 1.4285(15) ?
    N1 H1 . 0.880(19) ?
    N66 C65 . 1.3384(18) ?
    N66 C61 . 1.3416(17) ?
    N4 C3 . 1.4051(17) ?
    N4 H4 . 0.88(2) ?
    N2 C3 . 1.2809(18) ?
    N36 C35 . 1.3412(18) ?
    N36 C31 . 1.3415(18) ?
    C3 C31 . 1.4800(18) ?
    C31 C32 . 1.3922(19) ?
    C6 C61 . 1.4786(18) ?
    C61 C62 . 1.3926(18) ?
    C62 C63 . 1.385(2) ?
    C62 H62 . 0.9300 ?
    C65 C64 . 1.386(2) ?
    C65 H65 . 0.9300 ?
    C64 C63 . 1.386(2) ?
    C64 H64 . 0.9300 ?
    C34 C35 . 1.387(2) ?
    C34 C33 . 1.389(2) ?
    C34 H34 . 0.9300 ?
    C32 C33 . 1.383(2) ?
    C32 H32 . 0.9300 ?
    C63 H63 . 0.9300 ?
    C33 H33 . 0.9300 ?
    C35 H35 . 0.9300 ?
loop_
    _geom_angle_atom_site_label_1
    _geom_angle_atom_site_label_2
    _geom_angle_atom_site_label_3
    _geom_angle_site_symmetry_1
    _geom_angle_site_symmetry_3
    _geom_angle
    _geom_angle_publ_flag
    C6 N5 N4 . . 111.75(11) ?
    C6 N1 N2 . . 114.45(10) ?
    C6 N1 H1 . . 115.4(12) ?
    N2 N1 H1 . . 108.3(12) ?
    C65 N66 C61 . . 117.28(12) ?
    C3 N4 N5 . . 113.90(10) ?
    C3 N4 H4 . . 111.4(13) ?
    N5 N4 H4 . . 110.1(13) ?
    C3 N2 N1 . . 112.02(11) ?
    C35 N36 C31 . . 116.93(12) ?
    N2 C3 N4 . . 121.69(12) ?
    N2 C3 C31 . . 120.37(12) ?
    N4 C3 C31 . . 117.75(12) ?
    N36 C31 C32 . . 123.55(12) ?
    N36 C31 C3 . . 114.85(12) ?
    C32 C31 C3 . . 121.54(12) ?
    N5 C6 N1 . . 121.95(12) ?
    N5 C6 C61 . . 119.77(12) ?
    N1 C6 C61 . . 118.25(11) ?
    N66 C61 C62 . . 123.33(12) ?
    N66 C61 C6 . . 115.02(11) ?
    C62 C61 C6 . . 121.63(12) ?
    C63 C62 C61 . . 118.13(12) ?
    C63 C62 H62 . . 120.9 ?
    C61 C62 H62 . . 120.9 ?
    N66 C65 C64 . . 123.53(12) ?
    N66 C65 H65 . . 118.2 ?
    C64 C65 H65 . . 118.2 ?
    C65 C64 C63 . . 118.36(13) ?
    C65 C64 H64 . . 120.8 ?
    C63 C64 H64 . . 120.8 ?
    C35 C34 C33 . . 118.16(13) ?
    C35 C34 H34 . . 120.9 ?
    C33 C34 H34 . . 120.9 ?
    C33 C32 C31 . . 118.30(13) ?
    C33 C32 H32 . . 120.9 ?
    C31 C32 H32 . . 120.9 ?
    C62 C63 C64 . . 119.26(13) ?
    C62 C63 H63 . . 120.4 ?
    C64 C63 H63 . . 120.4 ?
    C32 C33 C34 . . 119.21(13) ?
    C32 C33 H33 . . 120.4 ?
    C34 C33 H33 . . 120.4 ?
    N36 C35 C34 . . 123.82(13) ?
    N36 C35 H35 . . 118.1 ?
    C34 C35 H35 . . 118.1 ?
loop_
    _geom_torsion_atom_site_label_1
    _geom_torsion_atom_site_label_2
    _geom_torsion_atom_site_label_3
    _geom_torsion_atom_site_label_4
    _geom_torsion_site_symmetry_1
    _geom_torsion_site_symmetry_2
    _geom_torsion_site_symmetry_3
    _geom_torsion_site_symmetry_4
    _geom_torsion
    _geom_torsion_publ_flag
    N2 C3 N4 H4 . . . . 164.1(13) y
    C6 N5 N4 H4 . . . . -165.2(14) y
    C3 N2 N1 H1 . . . . -168.4(12) y
    N5 C6 N1 H1 . . . . 164.3(13) y
loop_
    _geom_hbond_atom_site_label_d
    _geom_hbond_atom_site_label_h
    _geom_hbond_atom_site_label_a
    _geom_hbond_site_symmetry_A
    _geom_hbond_distance_dh
    _geom_hbond_distance_ha
    _geom_hbond_distance_da
    _geom_hbond_angle_dha
    _geom_hbond_publ_flag
    N4 H4 N2 1_455 0.89(2) 2.56(2) 3.3017(16) 142.5(17) y
    N1 H1 N5 1_655 0.880(17) 2.415(17) 3.1321(16) 138.9(15) y
_shelx_space_group_comment
;
The symmetry employed for this shelxl refinement is uniquely defined
by the following loop, which should always be used as a source of
symmetry information in preference to the above space-group names.
They are only intended as comments.
;
_shelx_estimated_absorpt_T_min     ?
_shelx_estimated_absorpt_T_max     ?
_shelx_hkl_file
;
   0   0  -1    0.23    0.61
   0   0  -2  238.29    5.84
   0   0  -3    0.09    2.20
   0   0  -4 2730.53   27.93
   0   0   4 2702.76   28.64
   0   0   5    1.94    3.43
   0   0  -5    7.46    3.27
   0   0  -6    0.78    3.64
   0   0   6    1.55    3.62
   0   0   7   -1.63    3.54
   0   0  -7    6.69    3.88
   0   0   8 1637.32   34.01
   0   0  -8 1556.35   31.78
   0   0   9    1.84    4.49
   0   0  10  320.26   17.79
   0   0  11    1.61    3.09
   0   0  12  616.83   28.02
   0   0 -12  650.39   16.66
   0   0  13    5.42    3.19
   0   0 -13   -2.25    2.56
   0   0 -13    1.68    3.15
   0   0 -14   23.56    4.31
   0   0 -14   20.55    3.56
   0   0 -15    1.41    2.31
   0   0 -15   -0.63    3.08
   0   0 -16  992.33   19.79
   0   0 -16 1016.87   21.37
   0   0 -17    3.30    2.41
   0   0 -17   -1.13    2.89
   0   0 -18   95.45    5.71
   0   0 -18   93.05    4.86
   0   0 -19    1.14    0.87
   0   0 -19    0.57    1.64
   0  -1   0    0.87    0.84
   0  -1   0    0.21    0.61
   0  -1  -1  287.08    4.53
   0   1  -1  297.92    4.57
   0   1  -2  604.96    9.19
   0  -1  -2  613.54    9.32
   0  -1   3   18.29    2.89
   0  -1  -3   21.70    3.03
   0   1  -3   16.97    2.65
   0   1   3   17.66    2.68
   0  -1  -4   22.03    3.61
   0  -1   4   22.49    3.74
   0   1  -4   23.86    3.79
   0  -1  -4   21.54    3.48
   0   1   4   23.07    3.93
   0   1   5  144.89    7.85
   0  -1  -5  137.93    7.69
   0  -1   5  148.16    8.00
   0   1  -5  134.36    7.54
   0   1  -6  138.77    8.47
   0   1   6  139.88    8.54
   0  -1  -6  143.04    8.51
   0  -1   6  136.83    8.54
   0   1  -7  667.81   19.20
   0  -1  -7  690.03   19.47
   0  -1   7  691.60   20.26
   0   1   7  711.57   20.54
   0   1   8 1806.19   35.78
   0   1  -8 1825.59   34.37
   0  -1  -8 1828.49   34.29
   0  -1   8 1882.89   36.41
   0  -1   9  487.71   20.20
   0   1   9  498.90   20.59
   0  -1  10    9.90    5.68
   0   1  10    3.25    5.05
   0   1  11   15.60    5.23
   0  -1  11   21.42    6.35
   0   1  12   -1.43    4.57
   0  -1 -12    1.39    0.81
   0   1 -12    1.51    1.97
   0  -1 -12   -3.89    1.99
   0  -1  13   22.66    6.45
   0  -1 -13   25.77    3.64
   0  -1 -13   21.78    3.42
   0   1 -13   24.15    4.48
   0   1  13   10.33    4.84
   0  -1 -13   19.19    3.33
   0  -1 -14  116.87    7.55
   0  -1 -14  129.87    8.37
   0   1 -14  124.13    8.41
   0  -1 -14  139.68    7.77
   0  -1 -15   82.48    7.31
   0  -1 -15   93.09    6.27
   0  -1 -15   86.86    6.47
   0   1 -15   82.44    6.86
   0  -1 -16    4.72    2.34
   0  -1 -16    3.17    2.59
   0  -1 -16    4.25    3.05
   0   1 -16    4.25    3.40
   0   1 -16    2.92    2.66
   0  -1 -17  139.73    7.82
   0   1 -17  133.02    7.53
   0   1 -17  134.11    7.05
   0  -1 -17  132.65    6.66
   0  -1 -18   25.28    2.76
   0  -1 -18   22.74    3.28
   0   1 -18   23.35    2.92
   0   1 -18   22.56    3.44
   0   1 -19    2.17    1.30
   0   1 -19    0.43    1.53
   0  -1 -19    0.33    1.59
   0  -2   0  272.37    6.01
   0  -2   0  269.79    5.69
   0  -2   0  279.33    6.91
   0   2  -1   83.29    2.42
   0  -2  -1   76.20    3.97
   0   2   1   82.60    2.47
   0  -2   1   85.27    2.49
   0  -2  -1   84.58    2.40
   0  -2   1   85.35    4.11
   0  -2  -2 2006.75   16.71
   0  -2   2 1968.76   17.05
   0   2  -2 1949.24   16.58
   0   2   2 1974.90   17.02
   0  -2  -3 2836.38   24.56
   0   2  -3 2755.48   24.37
   0  -2   3 2791.18   24.91
   0  -2   4    4.97    2.59
   0  -2  -4    5.39    2.55
   0   2   4    7.09    2.55
   0  -2  -4    8.08    3.21
   0   2  -4    4.68    2.68
   0  -2  -5  365.93   12.02
   0  -2  -5  358.18   12.56
   0   2   5  375.69   12.25
   0  -2   5  376.18   12.29
   0   2  -5  363.34   11.74
   0   2  -6    0.76    3.07
   0  -2  -6    3.78    3.14
   0  -2   6    5.41    3.06
   0   2   6    3.16    3.59
   0  -2   7 1778.09   32.13
   0  -2  -7 1717.34   30.33
   0   2  -7 1738.66   30.50
   0   2   7 1792.61   32.48
   0   2   8  310.77   15.21
   0   2  -8  290.67   14.14
   0  -2   8  303.66   15.27
   0  -2  -8  294.53   14.23
   0   2   9  287.33   15.82
   0  -2   9  269.01   15.49
   0   2  10  193.39   14.06
   0  -2  10  187.35   13.79
   0  -2  11  530.63   24.35
   0   2  11  506.79   23.88
   0  -2 -12   44.70    4.62
   0   2  12   36.89    8.33
   0  -2  12   38.23    7.05
   0  -2 -12   31.72    4.33
   0  -2 -12   40.90    4.66
   0  -2 -12   36.91    4.01
   0   2 -12   41.92    4.76
   0  -2 -12   36.88    4.79
   0  -2 -13   32.72    4.09
   0   2  13   33.83    6.58
   0   2 -13   22.37    3.94
   0  -2 -13   28.89    3.45
   0   2 -13   27.92    4.50
   0  -2 -13   24.06    4.05
   0  -2  13   23.99    6.04
   0  -2 -14    0.85    2.67
   0   2 -14    0.58    2.25
   0  -2 -14    5.69    2.80
   0  -2 -14    0.80    2.50
   0  -2 -15   14.40    3.23
   0  -2 -15   11.15    3.23
   0  -2 -15    7.69    3.95
   0   2 -15    9.72    3.72
   0  -2 -16   31.65    4.02
   0   2 -16   38.17    5.19
   0   2 -16   37.24    4.79
   0  -2 -16   32.43    4.99
   0  -2 -16   42.23    4.20
   0  -2 -17    0.95    1.49
   0  -2 -17    4.38    2.93
   0  -2 -17    3.53    2.12
   0   2 -17   -0.50    2.61
   0   2 -17    3.45    2.76
   0  -2 -18    7.63    1.81
   0  -2 -18    3.32    2.20
   0   2 -18    9.75    2.38
   0   2 -18    5.41    2.16
   0   2 -19   98.86    4.25
   0  -2 -19   96.99    4.14
   0   2 -19   85.44    3.54
   0  -3   0    2.03    2.83
   0  -3   0    0.78    2.12
   0  -3   0    0.65    1.51
   0  -3  -1 9933.23   50.44
   0  -3   1 9999.00   42.69
   0  -3   1 9829.50   50.69
   0  -3  -1 9838.11   47.37
   0  -3   1 9963.02   43.67
   0  -3   1 9855.46   23.16
   0  -3  -2 9686.95   51.46
   0  -3   2 9621.25   36.82
   0  -3  -2 9754.46   34.83
   0  -3   2 9648.28   51.78
   0   3   2 9528.06   36.81
   0   3   3 4376.05   31.27
   0  -3   3 4345.16   36.41
   0  -3  -3 4442.49   38.40
   0  -3   3 4389.11   31.12
   0  -3  -3 4358.49   30.13
   0   3   4  279.39    9.40
   0  -3  -4  302.57   11.27
   0   3  -4  274.10    9.11
   0  -3   4  287.90    9.46
   0  -3  -4  293.11    9.26
   0  -3   4  278.94    9.91
   0  -3   5  392.96   12.50
   0  -3  -5  400.85   12.32
   0   3  -5  394.25   12.12
   0  -3  -5  423.16   14.63
   0   3   5  416.24   12.91
   0   3  -6 1030.98   21.58
   0  -3  -6 1032.33   24.38
   0  -3   6 1074.61   22.88
   0   3   6 1048.02   22.55
   0  -3  -6 1027.26   21.65
   0   3   7   15.37    4.62
   0  -3   7   12.64    3.69
   0  -3   8  480.81   18.69
   0   3   8  477.81   18.54
   0  -3   9   47.70    6.81
   0  -3   9   51.64    6.07
   0   3   9   45.13    6.74
   0  -3  10   40.69    6.91
   0   3  10   27.96    6.80
   0   3  11   94.09   11.34
   0  -3  11  109.85   11.38
   0  -3 -12   50.89    4.94
   0  -3 -12   52.57    5.60
   0  -3  12   56.86    9.95
   0   3 -12   46.76    4.90
   0  -3 -12   60.51    5.25
   0  -3 -12   47.73    4.88
   0  -3 -12   48.23    5.16
   0   3  12   45.72    7.93
   0  -3 -13  264.60   10.64
   0   3 -13  257.76   10.94
   0  -3 -13  268.74   10.71
   0  -3 -13  270.97   11.23
   0  -3 -13  270.32   11.13
   0   3 -14  637.87   17.17
   0  -3 -14  680.91   16.83
   0  -3 -14  654.56   17.36
   0  -3 -14  651.32   17.24
   0  -3 -14  637.49   16.11
   0  -3 -15  126.25    7.75
   0  -3 -15  128.36    7.29
   0  -3 -15  131.69    7.42
   0  -3 -15  126.48    7.81
   0   3 -15  127.45    7.97
   0  -3 -16   27.09    4.16
   0  -3 -16   25.37    3.66
   0  -3 -16   21.76    3.90
   0   3 -16   27.08    4.02
   0   3 -17    6.28    2.89
   0  -3 -17    7.63    2.61
   0  -3 -17    7.86    1.94
   0   3 -17    5.82    2.72
   0  -3 -17    7.81    2.35
   0   3 -18   49.22    3.75
   0  -3 -18   43.15    3.51
   0   3 -18   47.43    3.66
   0   3 -19  199.99    5.06
   0  -4   0 7438.12   51.58
   0  -4   0 7493.20   45.31
   0  -4   1 1338.77   18.78
   0  -4   1 1354.93   22.32
   0  -4   1 1345.29   18.74
   0  -4  -1 1337.89   20.43
   0  -4  -1 1333.29   21.92
   0  -4   2  759.31    9.41
   0  -4   2  736.73   16.96
   0   4   2  727.42    9.40
   0  -4   2  715.66   14.70
   0  -4  -2  746.56   16.47
   0  -4   3  770.43   12.70
   0  -4  -3  790.23   18.07
   0   4   3  751.38   12.68
   0  -4   4   57.73    4.35
   0  -4  -4   62.84    6.40
   0  -4   4   55.55    5.61
   0   4   4   62.30    4.33
   0   4   5  223.79    9.44
   0  -4   5  222.43    9.37
   0  -4   5  209.01   10.26
   0  -4  -5  209.70   11.18
   0   4   6 1249.55   24.60
   0  -4   6 1178.73   24.89
   0  -4   6 1261.80   24.70
   0  -4  -6 1220.86   28.06
   0  -4  -7  280.94   14.56
   0   4   7  283.94   12.96
   0  -4   7  301.70   13.37
   0  -4   7  281.49   13.11
   0   4   8  247.40   13.39
   0  -4   8  273.62   14.29
   0  -4   8  246.41   12.62
   0   4   9   20.12    5.40
   0  -4   9   25.50    5.03
   0  -4   9   20.07    3.77
   0   4  10  290.08   16.99
   0  -4  10  324.34   17.71
   0   4  11  233.01   16.25
   0  -4 -11  236.72   10.39
   0  -4 -11  227.03    9.71
   0  -4 -11  222.89    9.86
   0  -4 -11  221.09    9.95
   0  -4  11  223.41   15.98
   0  -4 -12   31.11    4.29
   0   4  12   40.51    7.66
   0  -4 -12   28.48    4.20
   0  -4 -12   30.95    4.22
   0  -4 -12   28.59    4.60
   0  -4  12   17.65    6.96
   0  -4 -12   32.94    4.15
   0   4 -12   24.16    3.64
   0  -4 -13   10.55    3.50
   0  -4 -13    9.37    2.84
   0   4 -13    8.25    2.19
   0   4 -13    4.98    2.39
   0  -4 -13    4.86    2.90
   0  -4 -13    9.85    3.18
   0  -4 -14    7.09    3.60
   0  -4 -14    3.93    2.62
   0   4 -14    5.64    3.10
   0  -4 -14    6.92    3.53
   0  -4 -14    9.93    3.44
   0  -4 -15   -2.17    3.11
   0  -4 -15   -0.80    1.81
   0  -4 -15    0.15    2.69
   0   4 -15    1.38    2.62
   0  -4 -16    8.36    3.04
   0  -4 -16    6.22    2.04
   0  -4 -16    2.55    2.69
   0  -4 -16    6.37    2.60
   0   4 -16    6.33    2.79
   0  -4 -17   17.21    2.90
   0  -4 -17   18.16    2.90
   0   4 -17   13.44    2.68
   0   4 -17   18.90    3.29
   0  -4 -17   16.59    2.48
   0  -4 -18   46.61    3.10
   0  -4 -18   48.13    3.56
   0   4 -18   46.34    3.25
   0  -5   0   -1.32    2.27
   0  -5   0   -1.02    4.01
   0  -5  -1    1.67    3.15
   0  -5   1   -0.52    3.30
   0  -5  -1    1.53    2.87
   0  -5   1   -0.39    1.37
   0  -5   1   -0.41    2.39
   0  -5   2  249.84    9.35
   0  -5   2  270.70   10.16
   0  -5   2  250.74   11.43
   0  -5  -2  265.00   11.03
   0  -5  -3 1778.03   29.43
   0  -5   3 1737.68   29.85
   0  -5   3 1684.35   16.93
   0  -5   3 1730.53   26.55
   0   5   3 1719.82   17.39
   0  -5   4  654.56   13.36
   0   5   4  635.65   13.49
   0  -5  -4  640.01   19.01
   0  -5   4  631.66   18.77
   0  -5   4  608.88   16.94
   0  -5   5  454.58   16.51
   0   5   5  437.36   12.95
   0  -5   5  467.24   13.17
   0  -5  -5  445.91   17.12
   0  -5   6 1331.04   29.05
   0  -5   6 1379.77   25.63
   0   5   6 1405.22   25.94
   0  -5  -6 1302.89   30.96
   0  -5  -7  377.87   17.93
   0  -5   7  371.92   16.12
   0   5   7  390.49   15.36
   0  -5   7  392.94   15.19
   0  -5   8  143.14   10.08
   0  -5   8  134.21   10.38
   0   5   8  139.64   10.04
   0  -5   9  342.11   16.94
   0   5   9  318.90   16.31
   0  -5   9  307.83   15.78
   0  -5  10  221.81   15.28
   0   5  10  263.42   16.16
   0  -5 -11  395.43   13.27
   0  -5 -11  414.04   12.73
   0  -5 -11  397.74   13.76
   0  -5 -11  401.99   13.61
   0   5  11  375.99   20.60
   0  -5 -11  411.56   13.62
   0   5 -11  396.83   13.08
   0  -5 -12   26.66    4.39
   0  -5 -12   35.31    4.42
   0   5 -12   28.35    3.77
   0  -5 -12   33.64    4.91
   0  -5 -13   20.01    3.78
   0  -5 -13   20.28    4.03
   0  -5 -13   20.33    3.57
   0   5 -13   21.92    3.39
   0  -5 -13   21.01    3.79
   0   5 -14  492.41   14.02
   0  -5 -14  511.29   13.88
   0  -5 -14  528.79   15.35
   0  -5 -14  496.13   13.93
   0  -5 -14  493.74   14.68
   0   5 -14  491.39   13.84
   0  -5 -15    2.92    3.28
   0   5 -15    8.15    2.79
   0  -5 -15    8.93    3.42
   0  -5 -15    9.86    2.60
   0  -5 -15    4.94    2.75
   0   5 -15    6.20    2.35
   0  -5 -16    3.98    1.83
   0  -5 -16   -4.60    2.69
   0  -5 -16    1.78    2.94
   0   5 -16    2.09    1.84
   0  -5 -17   92.32    4.48
   0   5 -17  116.14    5.94
   0  -5 -17   96.27    4.49
   0   5 -17   90.24    4.45
   0  -5 -17  118.12    5.86
   0   5 -18    2.88    1.59
   0  -6   0   23.28    5.49
   0  -6   0   25.83    4.29
   0  -6   1  985.08   24.62
   0  -6   1  944.43   19.48
   0  -6   1  931.28   19.92
   0  -6  -1  970.66   21.74
   0  -6   2  402.37   16.25
   0  -6   2  393.94   12.84
   0  -6  -2  385.36   14.37
   0  -6   2  384.28   12.74
   0  -6   3    7.15    2.39
   0  -6   3    7.07    2.16
   0  -6   3    3.98    3.43
   0  -6  -3    3.57    3.31
   0  -6   4  251.04   11.80
   0  -6   4  261.17   10.90
   0  -6   4  242.90   13.16
   0  -6  -4  228.86   12.49
   0  -6  -5   15.18    4.57
   0  -6   5   15.36    4.89
   0  -6   5   12.30    3.83
   0  -6   6  464.43   18.78
   0  -6  -6  442.87   19.23
   0  -6   6  452.45   17.95
   0  -6  -7  231.43   14.87
   0  -6   7  236.41   14.11
   0  -6   7  240.47   13.92
   0  -6   8   64.81    7.77
   0  -6   9  314.78   17.09
   0  -6 -10   60.48    5.50
   0  -6 -10   60.84    5.63
   0  -6 -10   54.39    5.37
   0  -6 -10   57.97    6.02
   0   6 -10   54.69    5.56
   0   6 -10   54.26    5.55
   0  -6 -10   54.44    5.18
   0  -6 -11  201.01   10.10
   0   6 -11  198.45    9.66
   0  -6 -11  206.60   10.15
   0  -6 -11  202.98   10.05
   0  -6 -11  202.46   10.23
   0  -6 -11  205.73    9.22
   0  -6 -11  214.95   10.07
   0   6 -12   -5.19    2.47
   0  -6 -12    0.97    1.88
   0  -6 -12   -0.78    2.52
   0  -6 -12   -1.46    3.35
   0  -6 -12    6.11    3.59
   0  -6 -13   16.36    4.33
   0  -6 -13   17.12    3.29
   0  -6 -13   15.93    3.91
   0   6 -14    4.65    2.63
   0  -6 -14   10.64    3.46
   0  -6 -14    5.09    3.45
   0  -6 -14    6.21    2.43
   0   6 -15  147.27    7.08
   0  -6 -15  133.89    7.46
   0   6 -16    5.76    1.74
   0  -6 -16    8.22    2.90
   0   6 -17   56.37    4.08
   0  -6 -17   49.99    3.99
   0  -6 -18   12.93    1.97
   0   6 -18   16.18    1.80
   0  -6  18   15.31    1.73
   0  -7   0    2.74    2.16
   0  -7   1   27.63    6.51
   0  -7  -1   24.21    4.50
   0  -7   1   30.23    4.19
   0  -7   2  345.14   13.26
   0  -7  -2  331.52   14.68
   0  -7   2  362.47   17.25
   0  -7   2  367.77   13.49
   0  -7  -3  316.54   14.86
   0  -7   3  311.38   13.10
   0  -7   3  316.21   15.89
   0  -7   3  321.76   12.77
   0  -7   4   32.76    4.61
   0  -7   4   24.95    3.97
   0  -7  -4   17.28    4.51
   0  -7   4   24.93    5.17
   0  -7   5  229.08   12.65
   0  -7  -5  212.36   13.38
   0  -7   5  215.95   13.75
   0  -7  -6  515.00   22.11
   0  -7   6  520.60   19.87
   0  -7   6  533.81   21.91
   0  -7   7   11.12    5.02
   0  -7   7    6.36    3.72
   0  -7  -7   11.72    4.47
   0  -7   8   89.91    9.56
   0  -7   8   76.97    9.12
   0  -7  -9   72.04    5.71
   0  -7  -9   77.15    6.05
   0  -7  -9   88.46    6.54
   0  -7  -9   77.26    5.97
   0  -7  -9   81.12    6.48
   0  -7  -9   86.35    6.54
   0  -7  -9   80.85    6.24
   0  -7   9   81.07    9.34
   0   7  -9   98.06    7.44
   0   7  -9   87.42    6.81
   0  -7 -10   14.41    3.80
   0   7 -10   16.29    3.29
   0  -7 -10   12.00    3.84
   0  -7 -10   12.47    3.10
   0   7 -10   13.15    3.67
   0  -7 -10   12.94    3.12
   0  -7 -10   12.07    2.49
   0  -7 -10   14.43    3.23
   0   7 -11  380.26   13.75
   0  -7 -11  357.76   12.87
   0  -7 -11  366.10   13.29
   0  -7 -11  366.35   13.27
   0  -7 -11  357.64   13.51
   0  -7 -11  347.48   11.83
   0  -7 -12  197.30    9.61
   0  -7 -12  206.58   10.28
   0   7 -12  197.29    9.81
   0  -7 -13  315.56   11.98
   0  -7 -13  323.55   11.98
   0   7 -14   79.51    6.08
   0  -7 -14   85.40    6.48
   0  -7 -14   88.14    6.50
   0  -7 -15   30.82    4.21
   0   7 -15   37.29    3.90
   0  -7 -16   -3.91    2.63
   0  -7 -16   -2.10    2.48
   0   7 -16    3.48    1.48
   0   7 -17   10.35    2.14
   0  -7 -17    3.69    1.92
   0  -7  17    7.95    1.64
   0  -7 -17    5.95    1.60
   0  -8   0  659.46   20.94
   0  -8   1  103.64    8.49
   0  -8  -1  102.33    8.71
   0  -8   1  105.79   10.35
   0  -8   2   44.61    5.46
   0  -8   2   51.77    7.60
   0  -8  -2   38.88    5.97
   0  -8   3  674.21   25.28
   0  -8  -3  658.76   23.25
   0  -8   4  831.52   28.31
   0  -8  -4  810.48   26.82
   0  -8  -5   -3.79    3.07
   0  -8   5    0.04    2.98
   0  -8  -6   40.07    6.48
   0  -8   6   43.52    7.40
   0  -8  -7  282.69   10.83
   0  -8  -7  280.83   10.82
   0  -8  -7  278.07   10.87
   0  -8  -7  281.05   10.67
   0   8  -7  289.03   11.71
   0  -8   7  258.50   17.42
   0  -8  -7  278.76   18.24
   0  -8  -7  285.74   10.64
   0   8  -7  296.39   11.68
   0   8  -8    6.62    2.82
   0  -8  -8   13.15    2.63
   0  -8  -8    3.35    2.20
   0  -8  -8    4.97    2.46
   0  -8  -8    6.78    2.61
   0  -8  -8    3.38    2.42
   0  -8   8    6.44    2.88
   0   8  -8    5.04    2.80
   0  -8  -8    7.45    3.10
   0   8  -9  141.90    8.81
   0  -8   9  146.14   13.54
   0  -8  -9  151.21    7.91
   0  -8  -9  139.74    8.11
   0   8  -9  154.29    9.22
   0  -8  -9  138.68    8.23
   0  -8  -9  142.92    8.44
   0  -8  -9  153.07    8.26
   0  -8  -9  142.48    8.00
   0  -8 -10  111.30    7.66
   0   8 -10  106.98    8.07
   0  -8 -10  105.40    7.54
   0  -8 -10  104.12    7.06
   0  -8 -10  107.66    7.09
   0  -8 -10  105.45    7.43
   0  -8 -10  106.75    6.56
   0  -8 -11   36.14    5.05
   0   8 -11   41.87    5.47
   0  -8 -11   44.52    5.72
   0  -8 -11   38.95    5.04
   0  -8 -11   37.58    4.67
   0  -8 -11   36.75    4.35
   0  -8 -12    2.55    2.69
   0  -8 -12    4.36    3.43
   0   8 -12    2.07    2.74
   0  -8 -12    2.73    2.45
   0   8 -13  295.33   11.23
   0  -8 -13  307.81   11.50
   0  -8 -13  322.97   11.26
   0   8 -14   25.29    3.93
   0  -8 -14   22.75    4.10
   0  -8 -14   28.36    4.20
   0   8 -15   43.47    3.88
   0  -8 -15   40.16    4.24
   0  -8 -15   45.20    4.42
   0  -8  15   46.29    4.04
   0   8 -16   12.44    1.92
   0  -8  16   11.89    2.08
   0  -8 -16   14.02    2.51
   0  -8 -16    8.97    2.56
   0  -9   0  -10.66    4.36
   0  -9  -1   16.33    4.10
   0  -9  -2   10.30    3.32
   0  -9  -3   17.62    4.12
   0  -9   3   35.38    7.20
   0  -9   4  245.55   16.41
   0  -9  -4  223.52   14.94
   0  -9  -5   26.12    5.43
   0  -9  -5   24.88    3.68
   0  -9   5   30.11    3.44
   0   9  -5   30.10    4.16
   0  -9   5   18.92    5.09
   0  -9   5   26.66    3.91
   0   9  -5   19.37    3.55
   0  -9  -5   26.37    3.61
   0  -9  -5   28.52    3.74
   0  -9  -5   23.82    3.84
   0  -9   6    4.03    2.77
   0  -9  -6    5.91    2.63
   0  -9  -6    4.32    2.43
   0  -9   6   -1.17    2.52
   0  -9  -6    3.78    2.66
   0   9  -6   -3.45    2.76
   0   9  -6   -2.51    2.72
   0  -9  -6    2.13    2.61
   0  -9   6    4.93    2.46
   0  -9  -6    0.87    1.71
   0  -9  -6    2.52    2.79
   0  -9  -7  468.32   14.50
   0  -9  -7  472.14   14.29
   0  -9   7  447.26   23.43
   0  -9   7  442.12   14.02
   0  -9  -7  445.20   13.86
   0   9  -7  484.44   15.70
   0  -9  -7  450.31   13.54
   0   9  -7  482.62   15.32
   0  -9  -7  465.31   14.55
   0  -9  -7  460.24   24.36
   0  -9  -8    9.96    3.45
   0  -9  -8    8.58    3.47
   0  -9  -8   12.10    3.16
   0   9  -8    9.25    3.72
   0  -9   8    4.87    2.97
   0   9  -8    9.16    3.64
   0  -9  -8   11.22    2.72
   0  -9  -8   10.64    2.71
   0  -9  -8    7.09    3.19
   0  -9  -9   57.65    5.65
   0  -9   9   56.26    5.66
   0  -9  -9   49.60    5.71
   0  -9  -9   46.32    4.71
   0  -9  -9   49.33    5.36
   0   9  -9   52.36    6.12
   0  -9  -9   55.14    5.24
   0   9  -9   47.43    6.00
   0  -9  -9   52.96    5.68
   0  -9 -10   24.54    4.27
   0  -9 -10   18.30    4.04
   0   9 -10   23.10    5.12
   0  -9 -10   27.14    4.29
   0  -9  10   29.04    4.61
   0  -9 -10   28.91    4.57
   0  -9 -10   25.94    3.53
   0  -9 -10   30.91    4.64
   0  -9 -11  201.23    9.65
   0  -9  11  210.13    9.87
   0  -9 -11  201.88    9.04
   0   9 -11  199.93   10.03
   0  -9 -11  202.03    9.87
   0  -9 -11  215.29    9.48
   0  -9  12   -1.41    2.78
   0  -9 -12   -2.09    2.62
   0  -9 -12    2.38    2.03
   0  -9 -12    4.76    2.83
   0  -9 -13   11.72    3.02
   0   9 -13   11.67    3.39
   0  -9 -13    2.74    3.47
   0  -9  13    2.10    2.61
   0   9 -14  205.73    8.01
   0  -9 -14  217.13    8.00
   0  -9 -14  206.62    8.22
   0  -9  14  210.37    7.83
   0  -9 -15   13.62    2.84
   0   9 -15   18.12    2.46
   0  -9  15   14.88    2.25
   0  -9 -16    9.11    1.79
   0  -9 -16   14.88    1.93
   0 -10   0  124.08    7.03
   0 -10   0  139.68    7.54
   0 -10  -1  159.53    7.96
   0 -10  -1  173.97    8.62
   0 -10   1  164.55    8.29
   0 -10  -2  175.90   13.54
   0 -10  -2  184.81    8.95
   0  10  -2  185.94    8.99
   0 -10   2  190.44    9.03
   0 -10  -2  182.11    8.07
   0 -10   2  188.89    8.72
   0 -10  -2  196.25    9.21
   0 -10  -3    5.61    2.34
   0 -10   3    4.75    3.13
   0  10  -3    5.19    2.76
   0 -10  -3    7.06    2.70
   0 -10  -3   12.32    2.69
   0 -10   3    9.98    3.16
   0 -10  -3    8.63    2.91
   0 -10  -4   -5.66    2.66
   0 -10  -4   -0.90    2.21
   0 -10   4   -0.77    2.16
   0 -10   4    0.74    2.39
   0 -10  -4   -4.47    2.14
   0  10  -4   -1.65    2.64
   0 -10  -4    0.25    1.99
   0 -10  -4   -3.32    5.04
   0  10  -4    3.65    1.72
   0 -10   5   16.49    3.47
   0 -10  -5   22.51    5.70
   0 -10  -5   14.91    3.48
   0 -10  -5   14.62    3.28
   0  10  -5   17.29    3.25
   0 -10  -5   10.69    2.61
   0 -10   5   11.39    2.81
   0 -10  -5   12.24    3.29
   0 -10  -5   10.32    3.18
   0  10  -5   19.39    3.72
   0 -10   6   -1.64    2.49
   0 -10  -6   -1.52    2.89
   0  10  -6    6.86    3.03
   0  10  -6    4.01    3.64
   0 -10   6    4.22    2.37
   0 -10  -6    1.61    2.83
   0 -10  -6    1.15    2.00
   0 -10  -6    4.01    1.77
   0 -10  -6   -0.11    2.56
   0 -10  -7  122.86    7.45
   0 -10   7  113.82    7.65
   0  10  -7  113.54    7.77
   0 -10  -7  117.59    7.97
   0  10  -7  121.99    8.67
   0 -10  -7  119.86    7.92
   0 -10  -7  109.25    6.93
   0 -10   7  121.23    6.95
   0 -10  -7  123.38    7.62
   0 -10  -8   46.18    5.14
   0 -10  -8   50.28    5.31
   0 -10   8   46.55    5.60
   0 -10  -8   45.17    4.88
   0  10  -8   45.50    6.33
   0 -10  -8   47.75    5.25
   0 -10  -8   53.42    5.53
   0 -10  -9  156.52    8.06
   0 -10  -9  151.01    8.00
   0 -10  -9  150.33    8.56
   0 -10  -9  162.36    8.53
   0  10  -9  159.37    9.47
   0 -10  -9  168.83    8.96
   0 -10  -9  162.21    8.96
   0 -10   9  166.55    8.86
   0 -10 -10  206.77    9.40
   0 -10 -10  221.34    9.50
   0 -10 -10  208.16    9.74
   0 -10 -10  202.72    9.21
   0 -10  10  218.87    9.81
   0  10 -10  212.62   10.72
   0 -10 -10  212.06   10.02
   0 -10 -11   -0.57    2.89
   0  10 -11   -3.01    3.63
   0 -10 -11    0.18    2.13
   0 -10  11    1.68    2.80
   0  10 -12  350.84   11.66
   0 -10  12  325.81   10.55
   0 -10 -12  331.15    9.80
   0 -10 -12  319.57   10.68
   0 -10 -12  333.68   10.27
   0 -10  13   37.76    3.87
   0 -10 -13   32.23    3.68
   0  10 -13   42.69    4.43
   0 -10 -13   31.60    3.98
   0 -10  14   12.57    2.24
   0 -10 -14    3.98    2.35
   0 -10 -14    5.95    2.25
   0  10 -14   11.40    2.56
   0 -10  15   11.25    1.50
   0  10 -15   13.30    1.76
   0 -10 -15   11.18    1.91
   0 -11   0   -6.68    2.45
   0 -11   0   -0.46    2.46
   0 -11  -1   60.84    5.04
   0 -11   1   65.26    5.93
   0 -11  -1   47.57    5.12
   0 -11  -2   16.39    3.54
   0 -11  -2   11.59    2.95
   0 -11   2   13.85    3.59
   0  11  -2   12.20    2.87
   0 -11  -2    8.18    3.28
   0 -11  -2   10.24    3.06
   0 -11  -3   -1.92    2.33
   0 -11  -3    2.87    1.23
   0  11  -3    3.61    2.47
   0 -11  -3    5.03    3.31
   0 -11  -3    1.88    2.16
   0 -11   3    8.19    2.87
   0 -11  -4   21.71    4.28
   0 -11   4   28.71    4.44
   0 -11  -4   23.97    4.23
   0  11  -4   19.74    3.23
   0 -11  -4   20.43    3.83
   0  11  -4   21.77    4.30
   0 -11   4   23.12    3.64
   0 -11  -4   32.25    4.37
   0  11  -5  201.42   10.28
   0 -11  -5  195.96    9.88
   0 -11   5  189.48    8.87
   0 -11  -5  203.75    9.45
   0 -11  -5  192.38    9.72
   0  11  -5  208.24    9.83
   0 -11   5  199.20    9.73
   0 -11  -6   85.12    6.83
   0 -11   6   70.30    6.37
   0 -11  -6   84.50    5.93
   0 -11   6   82.82    6.19
   0 -11  -6   68.27    5.89
   0  11  -6   68.90    6.92
   0 -11  -6   85.93    6.83
   0 -11  -7  113.94    7.69
   0 -11  -7  118.68    6.78
   0 -11  -7  112.25    7.18
   0 -11  -7  114.53    7.51
   0 -11   7  119.18    6.79
   0 -11   7  114.49    7.67
   0  11  -7  118.61    8.37
   0 -11  -7  102.58    6.84
   0 -11  -8    5.00    2.70
   0 -11  -8    4.57    2.60
   0 -11  -8    5.57    2.75
   0 -11   8   -2.17    3.04
   0  11  -8   -0.08    3.55
   0 -11  -8    1.38    2.15
   0 -11  -8    3.83    3.43
   0 -11  -9    1.91    2.74
   0 -11  -9   -4.91    2.43
   0 -11  -9    2.00    2.36
   0 -11   9   -0.20    2.28
   0 -11  -9   -0.72    3.13
   0 -11  -9    0.73    2.49
   0  11  -9    0.03    3.76
   0 -11 -10   18.04    3.50
   0  11 -10   17.43    3.96
   0 -11 -10   24.83    3.63
   0 -11  10   22.89    3.89
   0 -11  11    4.60    2.67
   0 -11 -11    2.91    2.18
   0 -11 -11   -1.18    3.16
   0  11 -11    5.25    3.24
   0 -11  12  245.95    8.07
   0 -11 -12  235.17    7.97
   0 -11 -12  236.66    7.21
   0  11 -12  248.29    8.69
   0 -11 -12  226.27    7.25
   0 -11  13   94.70    4.51
   0 -11 -13   89.36    4.54
   0  11 -13   97.75    4.89
   0 -11 -14   23.94    2.20
   0  11 -14   29.06    2.39
   0 -12   0   57.92    5.88
   0 -12   0   47.36    5.65
   0 -12   0   52.88    5.10
   0 -12   1  148.91    8.72
   0 -12  -1  159.72    9.02
   0 -12  -1  154.22    8.84
   0 -12  -1  154.82    8.25
   0 -12  -2   84.12    6.66
   0 -12  -2   81.48    6.28
   0 -12  -2   79.45    6.54
   0  12  -2   74.74    5.66
   0 -12   2   79.41    6.40
   0 -12  -3    5.57    2.39
   0 -12  -3   -0.01    1.94
   0 -12  -3    0.91    2.60
   0  12  -3    1.07    1.74
   0 -12  -3   -0.23    2.71
   0 -12   3    0.94    2.79
   0 -12  -4   16.34    3.99
   0 -12  -4   17.06    3.26
   0  12  -4   17.58    3.72
   0 -12   4   28.74    4.37
   0 -12  -4   24.87    4.48
   0 -12   5   44.72    4.98
   0 -12  -5   52.01    5.65
   0 -12  -5   41.71    4.59
   0 -12  -5   49.40    5.22
   0  12  -5   49.26    5.31
   0 -12  -6   53.39    5.07
   0 -12  -6   51.72    5.32
   0 -12   6   51.30    5.17
   0  12  -6   53.16    5.52
   0 -12  -6   48.95    5.44
   0 -12   7  167.02    8.30
   0  12  -7  166.23    9.10
   0 -12  -7  143.94    6.97
   0 -12  -7  155.66    8.02
   0 -12  -7  165.71    8.68
   0 -12  -7  150.24    7.74
   0 -12  -8  219.51    8.44
   0 -12  -8  240.94   10.06
   0 -12   8  238.31    9.46
   0 -12  -8  221.40    9.12
   0 -12  -8  211.79    8.83
   0  12  -8  251.38   10.75
   0 -12  -9   18.31    3.10
   0 -12  -9   28.84    3.61
   0 -12  -9   26.84    4.06
   0 -12   9   22.75    3.46
   0 -12  10   -2.75    2.13
   0  12 -10   -1.31    2.47
   0 -12 -10    0.71    2.08
   0 -12 -11   44.96    3.46
   0 -12  11   53.34    3.82
   0  12 -11   42.97    3.74
   0 -12 -12   10.32    1.84
   0  12 -12   12.51    2.22
   0 -12  12   13.35    2.09
   0  12 -13    7.28    1.40
   0 -13   0    2.87    2.88
   0 -13   0    2.58    1.68
   0 -13   0   -3.98    2.69
   0 -13   1   -2.78    2.99
   0 -13  -1    2.03    3.28
   0 -13   1    2.64    2.78
   0 -13  -1   -0.07    2.03
   0 -13  -1   -1.53    2.82
   0 -13  -2   32.82    4.21
   0 -13   2   32.36    4.67
   0 -13  -2   23.34    4.31
   0 -13   2   31.17    4.39
   0 -13  -2   32.00    4.62
   0  13  -3    0.54    1.99
   0 -13   3    2.68    2.75
   0 -13   3    2.20    2.43
   0 -13  -3   -4.29    2.02
   0 -13  -3    1.03    3.11
   0 -13  -3    0.49    2.35
   0 -13  -4   73.30    6.15
   0 -13   4   81.61    5.99
   0 -13  -4   64.26    4.87
   0  13  -4   58.46    5.09
   0 -13   4   81.64    6.02
   0 -13  -4   67.71    5.74
   0 -13  -5    2.83    2.79
   0  13  -5    1.58    1.99
   0 -13   5    3.48    2.07
   0 -13  -5    0.79    2.56
   0 -13   5    0.84    2.46
   0 -13  -5    0.43    1.79
   0 -13  -6   14.26    3.08
   0 -13  -6   11.72    2.77
   0 -13   6   16.72    2.72
   0  13  -6   14.97    2.70
   0  13  -6   15.57    3.19
   0 -13   6   14.22    3.46
   0 -13  -6   20.88    4.07
   0 -13   7  205.29    8.27
   0 -13  -7  193.08    8.03
   0 -13   7  192.73    6.87
   0 -13  -7  210.16    8.73
   0  13  -7  184.57    7.18
   0 -13  -7  206.26    7.97
   0 -13  -8   -0.91    2.47
   0 -13  -8   -0.83    2.17
   0 -13   8   -0.20    1.97
   0  13  -8   -2.78    1.94
   0 -13   9   50.57    3.71
   0  13  -9   43.87    3.49
   0 -13  -9   44.19    3.85
   0 -13  10   55.61    3.47
   0  13 -10   54.68    3.46
   0 -13 -10   56.69    3.63
   0 -13  11   49.21    2.69
   0  13 -11   48.59    2.76
   0 -14   0  245.53    9.50
   0 -14   0  232.79    9.02
   0 -14  -1  244.39    8.27
   0 -14  -1  254.02    9.72
   0 -14   1  232.70    8.99
   0 -14  -1  228.05    8.92
   0 -14   1  241.96    9.37
   0 -14  -2   27.76    4.28
   0 -14   2   25.26    3.62
   0 -14   2   26.97    3.88
   0 -14  -2   27.25    3.18
   0 -14  -3   -2.34    2.41
   0 -14   3    1.81    2.01
   0 -14  -3   -1.75    2.67
   0 -14   3   -0.41    2.44
   0 -14  -4   11.88    3.13
   0 -14   4   12.37    2.79
   0 -14   4   16.21    3.10
   0 -14  -4   13.71    2.94
   0 -14  -5    0.02    2.08
   0 -14   5   -0.43    1.46
   0 -14   5    1.64    2.14
   0 -14  -5    2.18    2.49
   0 -14   6    3.62    1.69
   0 -14  -6    3.80    2.27
   0 -14   6    3.96    2.10
   0 -14  -6    0.59    2.32
   0 -14  -7   41.02    3.72
   0 -14  -7   39.96    3.23
   0 -14   7   41.75    3.39
   0 -14   8    9.46    1.80
   0 -14  -8    7.21    2.00
   0 -14   9   87.11    3.40
   0 -14  -9  105.86    4.18
   0 -15   0    2.68    1.95
   0 -15  -1   43.18    3.82
   0 -15   1   43.64    3.68
   0 -15   1   43.51    3.57
   0 -15   2   96.52    4.90
   0 -15   2   93.11    4.76
   0 -15  -2  103.37    5.34
   0 -15  -2   91.08    4.15
   0 -15  -3   52.74    3.84
   0 -15   3   48.95    3.52
   0 -15  -3   49.01    3.34
   0 -15   3   53.55    3.67
   0 -15   4   57.81    3.50
   0 -15   4   51.31    3.19
   0 -15  -4   58.79    3.53
   0 -15  -4   58.51    3.82
   0 -15   5    1.53    1.19
   0 -15  -5    4.79    1.74
   0 -15  -5    3.25    1.66
   0 -15   6   -3.70    1.09
   0 -15  -6    0.55    1.11
   0 -15  -7   27.43    2.08
   0 -16   0   24.38    1.99
   0 -16  -1    2.80    1.31
   0 -16  -2    0.67    1.07
   1   0 -19   53.64    3.74
   1   0 -19   54.88    3.56
   1   0 -18    0.81    2.52
   1   0 -18   -1.00    2.15
   1   0 -17   79.68    6.27
   1   0 -17   91.05    6.17
   1   0 -16   -2.88    2.75
   1   0 -16   -0.84    3.56
   1   0 -15  176.30    9.84
   1   0 -15  190.28    9.62
   1   0 -14    1.52    3.15
   1   0 -14   -2.17    3.46
   1   0 -13  107.62    7.76
  -1   0  13  141.09   14.35
  -1   0  12   -6.89    5.64
   1   0 -12    0.29    2.75
   1   0 -12   -6.55    3.82
  -1   0  11 1134.63   35.73
   1   0 -11 1135.83   34.91
   1   0 -10    9.13    4.82
  -1   0  10    2.91    4.53
   1   0  -9  812.89   25.63
   1   0  -8   -0.38    4.87
   1   0  -7  498.12   17.40
   1   0  -6    3.61    4.23
   1   0  -5  105.30    5.67
   1   0  -5  100.12    7.29
   1   0  -4    3.12    3.25
   1   0  -4    0.75    1.62
   1   0  -3   77.81    3.66
   1   0  -3   71.53    5.38
   1   0  -2    0.02    2.39
   1   0  -2    0.05    1.22
   1   0  -1  504.62   10.26
   1   0  -1  513.27   11.22
   1   0   0    0.05    1.44
   1   0   0    0.24    1.91
   1   0   1  436.27   10.08
   1   0   2    1.14    2.64
   1   0   3   13.61    3.58
   1   0   4   -0.15    2.47
   1   0   5   24.06    4.95
   1   0   6    1.20    3.58
   1   0   7    0.54    3.77
   1   0   8   -2.73    4.35
   1   0   9   33.26    6.57
   1   0  10   -0.07    5.24
   1   0  11   19.42    5.05
  -1   0 -12    3.48    2.57
  -1   0 -12   -1.56    2.15
   1   0  12    1.90    2.63
  -1   0 -12    1.79    2.45
  -1   0 -13   15.77    3.27
  -1   0 -13   22.83    3.69
  -1   0 -13   15.86    3.75
  -1   0 -14   -0.07    2.21
  -1   0 -14    1.84    3.71
  -1   0 -14   -1.04    2.21
  -1   0 -15  198.65    8.41
  -1   0 -15  183.05    9.55
  -1   0 -15  203.64    8.68
  -1   0 -16   -2.73    2.00
  -1   0 -16    1.15    1.58
  -1   0 -16    0.79    3.27
  -1   0 -17  183.77    8.12
  -1   0 -18    0.93    1.97
  -1   0 -19  168.73    4.76
   1   1 -19    6.03    1.89
   1  -1 -19    5.51    1.64
   1  -1 -19    4.46    1.87
   1   1 -19    5.34    1.88
   1  -1 -18    1.17    2.44
   1  -1 -18    0.30    1.97
   1   1 -18    1.58    2.35
   1   1 -18   -1.63    2.31
   1   1 -17    2.21    3.28
   1  -1 -17   -0.25    3.06
   1   1 -17    1.25    3.04
   1  -1 -17   -0.18    2.88
   1  -1 -16  124.70    7.80
   1   1 -16  123.62    7.78
   1  -1 -16  126.87    8.13
   1   1 -16  126.25    8.09
   1   1 -15    3.75    3.15
   1  -1 -15    2.89    3.45
   1   1 -15    4.49    3.14
   1  -1 -15    1.18    3.30
   1  -1 -15    5.74    2.70
   1   1 -14    8.60    3.74
   1  -1 -14   10.77    2.60
   1  -1 -14    7.02    3.36
   1  -1 -14    5.81    3.24
   1   1 -13    6.60    3.09
   1  -1 -13   14.50    3.81
  -1   1  13   13.36    5.42
   1  -1 -13    9.79    3.11
   1  -1 -13    9.10    3.28
  -1  -1  13   10.96    5.42
   1   1 -12   30.45    4.32
  -1   1  12   39.63    9.21
   1   1 -12   33.29    7.26
   1  -1 -12   32.57    6.52
   1  -1 -12   36.70    4.37
  -1  -1  12   42.78    7.33
   1  -1 -12   35.43    4.20
   1   1 -11  293.20   17.89
   1  -1 -11  261.66   17.25
  -1  -1  11  274.00   17.94
  -1   1  11  260.64   17.43
  -1  -1  10   84.41    9.96
   1  -1 -10   87.99   10.09
  -1   1  10   76.63    8.88
   1   1 -10   84.55    9.44
  -1   1   9  101.41    9.98
   1   1  -9   98.37    9.71
   1  -1  -9  109.61    9.73
   1   1  -8   27.80    5.59
   1  -1  -8   23.91    5.44
   1   1  -7 1187.45   26.68
   1  -1  -7 1237.63   27.07
   1  -1  -7 1182.06   24.20
   1  -1  -6   61.36    6.44
   1   1  -6   59.22    6.78
   1  -1  -6   62.98    5.45
   1   1  -5   28.24    4.68
   1  -1  -5   31.11    4.78
   1  -1  -5   30.07    4.05
   1  -1  -4  527.13   12.03
   1   1  -4  512.96   13.90
   1  -1  -4  524.93   14.10
   1   1  -3 1892.06   24.31
   1  -1  -3 1933.74   24.51
   1  -1  -2   28.54    2.94
   1   1  -2   26.42    3.58
   1  -1  -2   24.14    3.42
   1   1  -2   24.35    1.10
   1  -1  -1  316.21    8.69
   1  -1  -1  324.67    9.16
   1   1  -1  324.18    9.15
   1  -1   0 6175.22   35.31
   1   1   0 6411.87   22.91
   1   1   0 6308.11   35.67
   1  -1   0 6036.99   36.28
   1  -1   1  896.17   14.40
   1   1   1  922.57   14.66
   1  -1   1  903.23   14.47
   1  -1   2  251.95    8.52
   1   1   2  244.67    8.40
   1  -1   3    8.39    3.25
   1   1   3   13.38    3.26
   1  -1   4 1870.10   13.70
   1   1   4 1924.75   27.68
   1  -1   4 1963.65   27.74
   1  -1   5  504.63   15.79
   1  -1   5  469.49    7.54
   1   1   5  495.52   15.64
   1   1   6   57.87    6.40
   1  -1   6   63.70    6.76
   1   1   7  105.62    9.20
   1  -1   7  102.94    9.30
   1   1   8  347.22   16.88
   1  -1   8  343.71   16.82
   1  -1   9  158.58   12.77
   1   1   9  142.10   12.27
   1   1  10   55.34    8.23
   1  -1  10   48.25    7.71
  -1   1 -11  916.64   19.63
   1   1  11  932.12   33.48
   1  -1  11  892.00   32.66
  -1  -1 -11  928.17   19.64
  -1  -1 -12  605.90   16.60
  -1  -1 -12  599.60   15.83
  -1   1 -12  590.81   16.45
   1  -1  12  645.67   29.10
  -1   1 -12  595.31   14.96
  -1  -1 -12  597.55   15.80
   1   1  12  625.28   28.62
  -1   1 -13    3.67    2.34
  -1  -1 -13    2.10    3.28
  -1  -1 -13    1.91    2.88
  -1  -1 -13    5.27    2.62
  -1  -1 -14   11.07    3.13
  -1   1 -14    4.29    2.82
  -1  -1 -14    5.22    3.01
  -1  -1 -15  227.09   10.34
  -1   1 -15  241.50   10.61
  -1   1 -15  235.63    9.52
  -1  -1 -15  229.86    9.59
  -1   1 -16  241.75    8.68
  -1  -1 -16  248.94   10.21
  -1  -1 -16  240.91    8.83
  -1   1 -16  255.99   10.40
  -1   1 -17    5.81    2.01
  -1  -1 -17    5.59    3.06
  -1   1 -17    5.40    2.92
  -1  -1 -17    1.33    1.55
  -1  -1 -18   61.06    4.18
  -1   1 -18   62.60    4.23
   1  -2 -19   24.76    2.47
   1   2 -19   25.23    2.61
   1  -2 -19   26.90    2.41
   1   2 -19   28.12    2.62
   1  -2 -18   57.93    4.35
   1  -2 -18   47.05    4.16
   1   2 -18   48.28    4.12
   1   2 -18   52.87    4.36
   1  -2 -17    2.60    2.96
   1  -2 -17   -4.68    2.71
   1  -2 -17    0.68    2.49
   1   2 -17    0.25    2.59
   1   2 -17    1.61    2.96
   1  -2 -16   75.11    6.32
   1   2 -16   65.56    5.90
   1  -2 -16   74.71    6.16
   1   2 -16   67.63    6.23
   1  -2 -16   81.86    5.66
   1  -2 -15   41.94    4.95
   1   2 -15   46.20    5.80
   1  -2 -15   40.45    5.48
   1  -2 -15   42.84    4.43
   1  -2 -15   43.46    4.47
   1  -2 -14    9.58    3.04
   1  -2 -14   12.23    3.36
   1  -2 -14    7.82    3.04
   1  -2 -14   10.01    2.84
   1   2 -14    5.43    3.31
   1  -2 -13    0.03    2.88
  -1   2  13    6.78    3.28
   1   2 -13   -2.18    2.66
   1  -2 -13   -1.90    3.19
   1  -2 -13    0.40    2.13
  -1  -2  13    4.11    4.33
   1  -2 -13   -7.96    3.02
   1  -2 -12    3.48    2.17
  -1  -2  12   14.69    4.51
   1   2 -12    5.70    4.98
   1  -2 -12    3.44    2.04
   1  -2 -12    1.07    2.32
   1  -2 -12    5.23    1.92
   1  -2 -12    2.47    1.53
   1  -2 -12   -8.71    3.24
  -1   2  12    1.19    3.52
   1   2 -12   -2.35    2.16
  -1  -2  11   29.55    6.94
   1   2 -11   26.28    6.07
   1  -2 -11   14.78    5.22
  -1   2  11   18.72    5.24
   1  -2 -10   48.40    7.04
  -1  -2  10   44.30    7.11
   1   2 -10   45.26    7.51
  -1   2  10   43.26    7.03
   1  -2  -9  591.87   22.19
  -1   2   9  615.52   22.82
  -1  -2   9  606.69   22.94
   1   2  -9  577.95   21.61
   1  -2  -8 1817.30   35.44
   1   2  -8 1803.27   35.27
   1  -2  -7  144.20    9.65
   1  -2  -7  136.66    9.14
   1   2  -7  162.69   10.15
   1  -2  -6  125.29    8.15
   1  -2  -6  120.88    8.43
   1   2  -6  115.54    8.17
   1  -2  -5   40.80    4.89
   1  -2  -5   33.79    4.43
   1   2  -5   26.67    4.41
   1  -2  -4  333.68   11.37
   1  -2  -4  353.83   11.17
   1   2  -4  337.79   11.44
   1  -2  -3 2929.31   30.35
   1  -2  -3 3007.00   29.59
   1  -2  -2 2878.60   27.96
   1   2  -2 2821.70   27.40
   1  -2  -1 2892.20   28.03
   1   2  -1 2796.38   26.14
   1  -2  -1 2837.50   26.40
   1  -2   0 1880.88   22.71
   1  -2   0 1854.50   19.34
   1   2   0 1837.74   19.66
   1   2   1 1236.89   17.03
   1  -2   1 1288.45   19.32
  -1  -2  -1 1282.98   14.53
   1  -2   1 1265.18   16.92
  -1  -2  -2  257.49    6.16
   1   2   2  244.39    8.55
   1  -2   2  249.10    9.42
   1  -2   2  253.81    8.59
   1  -2   3   55.92    5.01
   1   2   3   56.84    5.06
   1  -2   3   51.99    3.47
   1  -2   4    7.16    1.78
   1  -2   4    7.64    3.02
   1   2   4    6.96    3.33
   1   2   5   98.40    7.55
   1  -2   5   97.43    4.79
   1  -2   5  110.95    7.77
   1  -2   6  379.17   14.96
   1  -2   6  361.87    9.39
   1   2   6  371.99   14.86
   1  -2   7   44.21    6.66
   1   2   7   51.20    7.31
   1   2   8   71.76    7.93
   1  -2   8   89.64    9.01
   1  -2   9   77.12    8.82
   1   2   9   65.26    8.44
   1   2  10  169.08   14.10
   1  -2  10  162.66   13.17
  -1   2 -11   45.74    4.63
   1  -2  11   37.57    7.26
  -1  -2 -11   48.29    4.99
   1   2  11   49.75    9.17
  -1  -2 -11   53.11    5.12
  -1  -2 -11   41.29    4.67
  -1   2 -12 1457.43   25.38
  -1  -2 -12 1503.08   25.66
  -1  -2 -12 1477.74   25.55
  -1  -2 -12 1464.60   25.29
   1   2  12 1489.66   44.08
   1  -2  12 1430.03   43.19
  -1   2 -13 1161.84   23.17
  -1  -2 -13 1190.99   23.19
  -1  -2 -13 1141.55   22.66
  -1  -2 -13 1152.33   22.95
  -1   2 -14   83.61    6.80
  -1  -2 -14   75.30    6.12
  -1  -2 -14   89.39    6.80
  -1  -2 -14   80.87    6.79
  -1   2 -15  224.42   10.23
  -1  -2 -15  223.41    9.69
  -1  -2 -15  247.35   10.62
  -1   2 -16   30.44    4.17
  -1  -2 -16   35.55    4.33
  -1  -2 -16   30.02    4.26
  -1   2 -16   32.34    3.82
  -1   2 -17    6.16    1.96
  -1  -2 -17    3.79    1.88
  -1   2 -17    6.35    2.64
  -1  -2 -17    4.61    2.46
  -1  -2 -18  128.46    5.33
  -1   2 -18  122.61    5.27
   1   3 -19   24.73    2.08
   1  -3 -19   25.32    2.17
   1   3 -19   28.74    2.39
   1  -3 -18   61.30    3.78
   1   3 -18   69.89    4.74
   1  -3 -18   70.33    4.37
   1  -3 -18   61.99    4.19
   1   3 -18   62.04    4.26
   1  -3 -17   68.76    5.20
   1  -3 -17   59.55    4.83
   1   3 -17   62.18    5.32
   1   3 -17   62.97    5.21
   1  -3 -17   66.18    5.22
   1   3 -16  115.46    7.33
   1  -3 -16  121.99    7.05
   1  -3 -16  104.05    5.92
   1  -3 -16  123.24    7.51
   1  -3 -16  122.25    7.30
   1   3 -16  136.35    8.03
   1  -3 -15   57.13    5.62
   1  -3 -15   51.92    4.99
   1  -3 -15   54.88    5.69
   1  -3 -15   57.76    5.82
   1   3 -15   62.03    6.03
   1  -3 -14    8.47    2.91
   1  -3 -14   16.41    4.44
   1  -3 -14   12.90    3.58
   1  -3 -14    7.14    3.44
   1   3 -14    5.57    2.89
   1   3 -14   11.04    2.31
   1  -3 -13   95.10    6.95
   1   3 -13  103.26    7.24
   1  -3 -13  101.06    7.03
   1  -3 -13  102.69    7.42
   1   3 -13  119.21    7.33
   1  -3 -13   99.53    7.26
   1  -3 -12  260.02   10.73
  -1  -3  12  247.07   18.26
  -1   3  12  253.50   17.88
   1   3 -12  257.34   10.27
   1  -3 -12  259.73   10.80
   1  -3 -12  254.57   10.71
   1   3 -12  236.94   10.43
   1  -3 -12  245.19   10.43
   1  -3 -12  247.91   10.38
   1  -3 -11   44.28    7.55
  -1  -3  11   61.40    8.60
  -1   3  11   60.83    9.68
   1   3 -11   60.77    9.31
  -1   3  10    6.55    4.86
   1  -3 -10    2.98    3.33
  -1  -3  10    9.10    4.38
   1   3 -10    0.39    3.56
   1  -3  -9  134.36   10.51
   1   3  -9  118.68    9.96
  -1  -3   9  117.45   10.29
  -1   3   9  123.51   10.70
   1  -3  -8  142.08   10.40
   1  -3  -8  155.45   11.14
   1   3  -8  135.43   10.03
   1  -3  -7   34.04    5.23
   1   3  -7   39.12    6.13
   1  -3  -7   47.29    6.01
   1  -3  -6  993.32   23.43
   1  -3  -6 1003.99   22.86
   1   3  -6  998.37   22.70
   1   3  -5   58.63    5.47
   1  -3  -5   57.25    5.48
   1  -3  -5   60.52    6.21
   1  -3  -4    0.85    1.84
   1  -3  -4    3.84    3.28
   1   3  -4    3.51    2.56
   1  -3  -3 1792.26   23.65
   1   3  -3 1784.10   23.69
   1  -3  -2 5284.59   37.52
   1   3  -2 5338.37   37.16
   1   3  -1 5551.40   36.01
   1  -3  -1 5447.62   36.84
   1  -3  -1 5520.26   44.08
  -1  -3   0 1617.80   21.10
   1  -3   0 1608.54   23.48
   1  -3   0 1616.32   17.89
   1   3   0 1629.30   19.57
   1  -3   0 1566.20   19.54
   1   3   0 1579.23   18.10
   1  -3   1   11.52    3.81
  -1  -3  -1   12.25    2.57
   1  -3   1   14.09    2.27
   1   3   1    9.99    2.22
   1  -3   2   71.38    4.74
   1   3   2   74.08    4.94
   1  -3   2   78.52    6.32
  -1  -3  -2   72.60    4.42
   1  -3   3  279.04   11.62
   1  -3   3  275.09    9.77
   1  -3   3  276.51    9.16
   1   3   3  280.85    9.86
   1   3   4   27.63    4.06
   1  -3   4   28.20    3.95
   1  -3   4   26.32    3.47
   1   3   5  443.20   14.78
   1  -3   5  429.00   11.97
   1  -3   5  427.14   14.43
   1   3   6  241.50   12.17
   1  -3   6  238.47   11.86
   1  -3   6  220.17    8.84
   1   3   7   11.68    4.74
   1  -3   7   10.07    3.42
   1   3   8   29.43    5.74
   1  -3   8   25.73    5.32
   1   3   9   31.01    6.30
   1  -3   9   42.76    6.81
   1  -3  10  527.34   23.72
   1   3  10  495.11   23.16
   1  -3  11   21.96    6.84
  -1  -3 -11   14.26    2.89
  -1  -3 -11   13.91    3.34
  -1  -3 -11   15.03    3.38
  -1   3 -11   14.24    3.19
   1   3  11   18.39    5.47
  -1  -3 -11   19.51    3.57
  -1  -3 -12   75.07    6.48
  -1  -3 -12   80.69    6.63
   1   3  12   69.96    9.86
  -1   3 -12   75.79    5.99
   1  -3  12   76.63   10.11
  -1  -3 -12   77.63    6.42
  -1  -3 -12   78.65    5.70
  -1  -3 -13    1.75    1.87
  -1  -3 -13    3.17    2.58
  -1  -3 -13    3.57    3.15
  -1   3 -13    0.33    2.42
  -1  -3 -13    0.89    3.02
  -1  -3 -14    3.58    3.93
  -1   3 -14    0.96    2.78
  -1  -3 -14    2.17    2.40
  -1  -3 -14   -0.90    0.70
  -1  -3 -14    4.52    3.09
  -1  -3 -15   68.71    5.98
  -1  -3 -15   80.46    6.07
  -1   3 -15   74.17    6.28
  -1  -3 -16   -0.26    2.54
  -1  -3 -16    0.05    2.80
  -1   3 -16    1.58    2.25
  -1  -3 -17    3.96    2.30
  -1   3 -17    1.42    1.52
  -1  -3 -17    0.81    1.76
  -1   3 -17    1.03    1.85
  -1   3 -18   43.44    3.00
  -1  -3 -18   41.11    2.81
  -1  -3 -18   40.63    3.01
   1   4 -19   37.87    2.48
   1   4 -18   42.17    3.07
   1  -4 -18   37.99    3.17
   1  -4 -18   43.86    3.11
   1  -4 -18   43.88    3.26
   1   4 -18   50.15    3.83
   1  -4 -17    8.17    2.46
   1  -4 -17    1.44    2.82
   1   4 -17    6.79    2.76
   1  -4 -17    6.54    2.51
   1   4 -17    8.33    2.56
   1  -4 -16   -5.62    2.86
   1  -4 -16   -3.07    2.19
   1  -4 -16   -7.60    3.24
   1   4 -16   -1.02    2.16
   1  -4 -16    0.96    2.69
   1  -4 -15   77.99    6.24
   1   4 -15   75.86    5.40
   1   4 -15   76.89    6.17
   1  -4 -15   82.62    6.46
   1  -4 -15   80.58    6.29
   1  -4 -15   76.60    6.24
   1  -4 -14   29.64    4.73
   1   4 -14   25.42    4.01
   1  -4 -14   33.42    4.42
   1  -4 -14   36.73    4.61
   1  -4 -14   30.94    4.51
   1   4 -14   28.30    4.34
   1   4 -13    4.21    2.40
   1  -4 -13    6.09    3.08
   1  -4 -13    6.24    3.56
   1   4 -13   10.33    2.95
   1  -4 -13   13.48    3.37
   1  -4 -13    5.23    3.14
   1  -4 -13    2.86    3.07
  -1   4  12   98.33   11.19
   1  -4 -12   77.57    6.31
   1  -4 -12   89.81    6.85
   1  -4 -12   86.72    6.45
   1  -4 -12   81.52    6.30
   1  -4 -12   89.80    6.74
   1   4 -12   81.44    6.21
   1   4 -12   79.79    6.27
   1  -4 -11   27.28    4.08
  -1  -4  11   21.99    6.73
   1  -4 -11   10.81    3.34
  -1   4  11   24.75    6.60
   1   4 -11   24.20    5.91
   1  -4 -11   26.14    4.04
   1  -4 -11   18.90    3.49
   1  -4 -11   29.64    4.07
   1   4 -11   31.88    3.57
  -1  -4  10   40.47    6.36
  -1   4  10   36.44    6.46
   1   4 -10   35.61    6.47
   1  -4 -10   39.42    6.87
   1  -4  -9  101.60   10.05
  -1  -4   9  100.95    9.62
   1   4  -9  107.61    9.44
  -1   4   9   97.47    9.98
   1  -4  -9  105.78    9.29
  -1  -4   8  280.12   14.87
   1  -4  -8  310.80   15.18
  -1   4   8  320.05   15.40
   1   4  -8  305.77   14.79
   1  -4  -8  290.42   15.38
   1  -4  -7  755.12   21.20
   1  -4  -7  701.25   22.58
   1   4  -7  747.01   21.04
   1   4  -6    6.29    2.83
   1  -4  -6    7.55    3.88
   1  -4  -6    4.39    2.07
   1   4  -5  729.47   17.63
   1  -4  -5  733.92   17.62
   1  -4  -5  753.15   20.74
   1  -4  -4  206.35   10.63
   1  -4  -4  197.85    8.54
   1   4  -4  189.30    8.38
   1  -4  -3  187.91    9.61
   1  -4  -3  189.00    7.57
   1   4  -3  180.74    7.27
   1  -4  -2 2151.82   30.16
   1  -4  -2 2121.04   23.05
   1   4  -2 2103.09   22.54
  -1  -4   2 2104.34   14.86
  -1  -4   2 2120.18   30.13
  -1  -4   2 2062.20   15.32
   1   4  -1  133.04    5.51
   1  -4  -1  142.67    8.14
   1  -4  -1  142.93    8.22
  -1  -4   1  143.17    8.05
  -1  -4   1  142.36    4.92
   1  -4  -1  132.36    5.62
   1  -4   0    3.07    1.61
   1   4   0    0.86    1.46
  -1  -4   0    2.00    1.58
   1  -4   0    0.73    3.20
   1  -4   0    0.74    2.90
  -1  -4   0   -0.60    2.43
  -1  -4  -1    6.21    2.31
  -1  -4  -1    6.45    2.33
   1  -4   1    6.53    1.48
   1   4   1    5.95    1.83
   1  -4   1    5.35    3.38
   1  -4   2  245.83   11.06
   1   4   2  257.08    8.35
  -1  -4  -2  258.37    9.52
  -1  -4  -2  263.44   10.00
   1  -4   2  245.89    8.14
   1  -4   3   -1.17    3.14
   1  -4   3    1.28    2.24
   1  -4   3    1.33    1.64
   1   4   3   -2.78    1.51
   1  -4   4   25.10    3.62
   1  -4   4   25.75    5.24
   1  -4   4   29.73    3.70
   1   4   4   30.16    3.87
   1  -4   5  133.00    8.20
   1   4   5  129.42    8.20
   1  -4   5  121.72    7.55
   1   4   6 3157.71   42.70
   1  -4   6 3136.02   42.15
   1  -4   7  547.28   19.43
   1   4   7  579.43   20.25
   1   4   8  124.55   10.61
   1  -4   8  123.98   10.52
   1  -4   9   46.15    6.85
   1   4   9   39.67    6.55
   1  -4  10  278.47   17.33
  -1  -4 -10  288.36   11.01
   1   4  10  282.97   17.89
  -1  -4 -10  279.73   10.98
  -1  -4 -11  391.54   12.52
   1   4  11  397.59   21.94
  -1  -4 -11  395.77   12.87
  -1   4 -11  398.38   12.77
  -1   4 -11  388.08   12.90
   1  -4  11  409.38   22.01
  -1  -4 -11  395.89   12.28
  -1  -4 -11  424.17   14.00
  -1  -4 -11  428.14   13.93
  -1  -4 -12   66.23    5.68
  -1  -4 -12   70.07    6.57
  -1  -4 -12   65.93    6.41
  -1  -4 -12   63.33    5.81
  -1   4 -12   64.38    5.79
  -1  -4 -13   32.86    4.86
  -1  -4 -13   32.98    4.95
  -1  -4 -13   35.96    4.82
  -1   4 -13   40.56    5.05
  -1  -4 -13   35.27    4.46
  -1  -4 -14   70.39    6.51
  -1  -4 -14   74.43    6.44
  -1   4 -14   72.37    5.83
  -1  -4 -14   71.84    5.98
  -1  -4 -14   66.92    5.64
  -1   4 -15    9.51    3.18
  -1  -4 -15    9.73    2.99
  -1  -4 -15    8.95    3.50
  -1  -4 -15    7.83    2.57
  -1   4 -16    8.91    2.45
  -1  -4 -16    5.33    2.63
  -1  -4 -16    9.80    2.30
  -1  -4 -17   21.14    2.57
  -1   4 -17   22.75    2.85
  -1   4 -17   19.96    2.66
  -1  -4 -17   27.72    3.08
  -1  -4 -18   14.86    1.88
   1   5 -18   69.74    3.94
   1  -5 -18   60.33    3.34
   1  -5 -18   62.28    3.72
   1   5 -17    3.14    1.40
   1  -5 -17    2.44    1.53
   1   5 -17    1.61    2.20
   1  -5 -17    1.72    1.93
   1  -5 -16    7.41    2.32
   1  -5 -16    9.06    2.91
   1   5 -16    6.31    2.21
   1  -5 -16   -0.31    3.23
   1  -5 -16    2.43    2.96
   1   5 -16    6.84    2.17
   1  -5 -15    3.55    2.51
   1   5 -15    3.94    2.16
   1  -5 -15    0.95    2.20
   1  -5 -15   -1.02    3.62
   1  -5 -15    0.25    3.06
   1   5 -15    4.70    2.43
   1   5 -14   17.38    3.49
   1   5 -14   15.72    3.71
   1  -5 -14   17.64    3.78
   1  -5 -14   17.24    3.41
   1  -5 -14   18.47    4.37
   1  -5 -14   20.48    4.26
   1  -5 -13    3.50    3.41
   1  -5 -13   -0.56    4.07
   1  -5 -13    0.74    2.73
   1  -5 -13   -4.54    2.53
   1   5 -13    3.51    2.41
   1  -5 -13    1.82    3.12
   1   5 -13    1.37    2.29
   1  -5 -12   -0.14    2.71
   1  -5 -12    2.51    2.19
   1   5 -12    3.75    2.39
   1   5 -12   -2.56    1.92
   1  -5 -12   -1.58    3.10
   1  -5 -12   -0.44    2.64
  -1  -5  11   -3.32    3.15
  -1   5  11   -4.53    3.43
   1  -5 -11    4.44    2.14
   1  -5 -11    3.16    1.85
   1  -5 -11    7.99    3.05
   1   5 -11    5.46    3.53
   1  -5 -11    7.72    3.01
   1  -5 -11    7.31    2.85
  -1  -5  10   38.95    7.78
  -1   5  10   38.37    7.28
   1  -5 -10   40.25    4.68
   1  -5 -10   34.89    3.89
  -1  -5  10   34.98    6.89
   1   5  -9   60.11    7.17
  -1  -5   9   60.71    8.60
   1  -5  -9   64.01    7.22
   1  -5  -9   56.73    7.81
  -1   5   9   71.32    7.99
  -1  -5   9   71.87    8.27
  -1  -5   8  168.75   12.63
   1   5  -8  160.05   10.84
  -1   5   8  184.16   11.70
  -1  -5   8  173.59   11.60
   1  -5  -8  194.84   13.41
   1  -5  -8  178.98   11.23
  -1  -5   7  320.03   15.88
  -1  -5   7  341.19   14.62
   1  -5  -7  293.97   15.66
  -1   5   7  345.75   14.63
   1  -5  -7  338.27   14.33
   1   5  -7  325.24   13.91
   1  -5  -6  736.49   23.58
   1   5  -6  747.67   19.38
  -1  -5   6  787.53   20.26
   1  -5  -6  798.66   19.88
  -1   5   6  773.80   19.91
  -1  -5   6  762.60   23.83
  -1  -5   5 1070.39   26.84
   1   5  -5 1026.03   20.34
   1  -5  -5 1043.23   20.69
   1  -5  -5 1035.09   26.33
   1  -5  -4  331.84   14.44
   1   5  -4  307.77   10.08
  -1  -5   4  337.69   10.05
  -1  -5   4  333.02   14.86
   1  -5  -4  329.11   10.50
   1   5  -3  621.38   12.77
   1  -5  -3  594.73   18.33
  -1  -5   3  600.94   18.80
   1  -5  -3  595.20   12.66
   1   5  -2    4.48    1.26
   1  -5  -2    4.48    1.14
  -1  -5   2    4.07    0.85
   1  -5  -2    1.49    3.60
  -1  -5   2    3.54    3.42
   1   5  -1 1742.64   17.11
  -1  -5   1 1784.72   29.89
   1  -5  -1 1856.39   30.22
  -1  -5   1 1805.11   20.52
   1  -5  -1 1801.49   18.00
   1   5   0 1000.12   12.94
   1  -5   0 1005.33   13.53
  -1  -5   0 1028.57   22.21
   1  -5   0 1047.81   22.97
  -1  -5   0 1032.18   17.44
   1  -5   0 1044.68   22.58
  -1  -5  -1  537.37   15.95
  -1  -5  -1  521.05   13.87
   1   5   1  522.31   10.19
   1  -5   1  531.02   15.99
   1  -5   1  551.07   16.76
   1   5   1  520.01   10.51
   1  -5   1  538.39   11.08
  -1  -5  -2   34.04    4.52
  -1  -5  -2   36.24    4.74
   1   5   2   36.10    3.23
   1  -5   2   31.42    2.76
   1  -5   2   29.12    4.73
   1  -5   3  104.70    5.76
  -1  -5  -3  100.09    7.76
   1  -5   3   94.73    7.84
   1   5   3  103.60    5.89
   1  -5   3   98.34    7.37
   1  -5   4   17.67    3.16
   1  -5   4   20.39    4.84
   1  -5   4   19.62    3.60
   1   5   4   17.26    3.10
   1  -5   5  135.51    8.00
   1  -5   5  137.34   10.50
   1   5   5  132.31    8.13
   1  -5   5  124.49    8.43
   1  -5   6   15.37    4.05
   1  -5   6    7.98    3.51
   1   5   6   12.68    3.83
   1  -5   6   13.27    3.04
   1  -5   7    5.59    4.46
   1  -5   7    0.17    2.18
   1  -5   8   41.89    6.30
   1   5   8   39.98    6.06
   1   5   9  -14.62    4.49
   1  -5   9   -5.77    2.72
  -1   5 -10  199.38    9.69
  -1  -5 -10  214.13    9.40
  -1  -5 -10  208.29    9.86
  -1  -5 -10  214.01    9.69
   1   5  10  203.91   15.06
  -1  -5 -10  212.71    9.70
  -1   5 -11   44.40    5.31
  -1  -5 -11   45.18    4.71
  -1  -5 -11   47.35    5.07
  -1  -5 -11   42.53    4.83
   1  -5  11   62.27    9.08
  -1   5 -11   45.89    4.22
  -1  -5 -11   40.39    5.06
  -1  -5 -12  345.77   12.52
  -1   5 -12  343.30   11.70
  -1  -5 -12  343.63   13.33
  -1   5 -12  349.34   12.74
  -1  -5 -12  344.64   12.72
  -1   5 -13  158.42    8.00
  -1  -5 -13  155.03    8.40
  -1  -5 -13  156.28    8.80
  -1  -5 -13  152.43    8.83
  -1  -5 -14  107.91    6.89
  -1  -5 -14  111.77    6.42
  -1  -5 -14  113.36    7.49
  -1   5 -14  112.46    6.64
  -1  -5 -15    5.40    2.25
  -1  -5 -15    9.20    2.44
  -1  -5 -15   13.41    3.61
  -1   5 -15   13.62    2.82
  -1  -5 -16   66.03    4.28
  -1  -5 -16   54.42    3.74
  -1   5 -16   57.67    4.08
  -1  -5 -17   73.84    4.13
  -1   5 -17   64.37    3.73
   1  -5  18   48.05    2.60
   1  -6 -18   -2.63    1.57
   1   6 -18    3.99    1.21
   1   6 -17    2.74    2.07
   1  -6 -17   -0.28    1.70
   1   6 -17    2.55    0.99
  -1  -6  17    1.29    1.48
   1  -6 -16   -6.58    3.23
   1  -6 -16    2.48    1.92
   1  -6 -16   -7.20    3.08
   1   6 -16   -0.06    1.64
   1  -6 -15   10.97    2.91
   1  -6 -15    8.09    4.01
   1  -6 -15    3.31    3.46
   1   6 -15    9.26    2.96
   1  -6 -14  334.42   11.81
   1  -6 -14  358.48   12.60
   1   6 -14  336.21   11.99
   1  -6 -14  336.63   12.33
   1   6 -13   12.21    3.56
   1  -6 -13   14.50    4.13
   1  -6 -13   -1.73    4.10
   1  -6 -13    9.79    3.85
   1  -6 -13    8.90    3.63
   1  -6 -12    5.13    3.11
   1  -6 -12    4.49    2.54
   1  -6 -12    0.55    2.17
   1   6 -12    3.52    2.57
   1  -6 -12   10.44    3.67
   1  -6 -12   -4.79    3.46
   1   6 -11  176.38    9.28
   1  -6 -11  165.91    9.00
  -1  -6  11  156.87   13.31
   1  -6 -11  175.86    9.61
   1  -6 -11  168.67    9.01
   1  -6 -11  172.37    9.30
   1  -6 -11  177.99    8.77
   1  -6 -10   27.24    4.23
   1  -6 -10   28.38    4.06
   1  -6 -10   24.31    4.17
  -1  -6  10   26.68    5.45
   1  -6 -10   30.66    4.53
   1  -6 -10   28.71    3.87
  -1  -6   9  228.05   15.92
   1  -6  -9  208.26   15.29
   1  -6  -8  198.40   14.74
  -1  -6   8  196.90   14.23
   1  -6  -7   16.04    4.47
  -1  -6   7    1.06    4.52
   1  -6  -6  275.33   15.60
  -1  -6   6  292.14   16.18
  -1  -6   5 2137.72   40.96
   1  -6  -5 2153.78   40.81
  -1  -6   4   30.60    6.21
   1  -6  -4   36.95    5.61
  -1  -6   3  883.69   24.92
   1  -6  -3  829.83   23.57
   1  -6  -2 1309.31   28.50
  -1  -6   2 1392.02   30.24
  -1  -6   1 1063.94   18.22
  -1  -6   1 1068.53   25.88
   1  -6   0 1452.93   29.06
   1  -6   0 1464.89   29.53
  -1  -6   0 1480.10   29.90
  -1  -6   0 1456.93   23.29
  -1  -6  -1  213.35   11.37
   1  -6   1  193.34   10.71
   1  -6   1  199.19   11.34
  -1  -6  -1  229.82   10.20
   1  -6   2  686.68   19.95
   1  -6   2  705.69   21.15
  -1  -6  -2  699.54   19.34
  -1  -6  -3   90.04    7.78
   1  -6   3   87.09    8.16
   1  -6   4  312.61   14.43
   1  -6   4  316.87   15.56
   1  -6   5   92.87    8.42
   1  -6   5   93.54    9.03
   1  -6   6  104.32    9.69
   1  -6   6  110.97    9.03
   1  -6   7  204.99   14.15
   1  -6   8  296.05   17.91
  -1  -6  -9  294.48   11.09
  -1  -6  -9  303.51   11.39
  -1  -6  -9  293.44   11.23
   1  -6   9  310.85   19.83
  -1   6  -9  291.42   11.76
  -1  -6  -9  320.49   11.56
  -1   6 -10  108.70    7.62
  -1  -6 -10  109.88    7.30
   1  -6  10  100.42   11.73
  -1  -6 -10  111.30    7.35
  -1  -6 -10  106.62    7.13
  -1   6 -10   97.68    6.95
  -1  -6 -10  116.32    7.33
  -1   6 -11  129.34    7.59
  -1  -6 -11  142.97    8.18
  -1   6 -11  143.06    8.65
  -1  -6 -11  129.40    8.18
  -1  -6 -11  133.17    7.87
  -1  -6 -11  145.41    8.57
  -1   6 -12  232.80   10.59
  -1  -6 -12  239.07   10.87
  -1  -6 -12  215.22   10.04
  -1  -6 -12  243.14   10.83
  -1  -6 -13   43.62    5.53
  -1  -6 -13   42.61    5.22
  -1  -6 -13   46.43    5.19
  -1  -6 -14  145.65    8.05
  -1  -6 -14  145.41    7.71
  -1  -6 -15    9.59    2.82
  -1  -6 -15    7.78    3.13
  -1  -6 -16   19.88    2.79
  -1  -6 -16   31.04    3.55
  -1   6 -17    6.11    1.38
  -1  -6 -17    8.43    1.90
   1  -6  17    6.66    1.70
   1  -7 -17    4.68    2.05
   1   7 -17    6.39    1.29
   1   7 -17    9.20    1.83
   1   7 -16    3.36    1.88
  -1  -7  16    0.89    1.49
   1  -7 -16    0.67    2.31
   1  -7 -16   -2.21    2.05
   1  -7 -16   -2.05    3.13
   1  -7 -15   17.40    4.09
   1  -7 -15   13.49    3.77
   1   7 -15   18.47    3.26
   1  -7 -15   18.68    3.16
   1   7 -15   18.36    2.91
   1  -7 -14  110.61    7.60
   1   7 -14  108.02    7.01
   1  -7 -14   96.60    7.04
   1  -7 -14   94.13    6.26
   1   7 -13   -2.51    3.15
   1  -7 -13    4.61    3.84
   1  -7 -13    1.84    3.31
   1  -7 -13   -1.99    4.51
   1  -7 -13    1.31    2.01
   1  -7 -12   28.64    4.29
   1   7 -12   32.05    5.11
   1  -7 -12   33.34    5.02
   1  -7 -12   33.97    5.11
   1  -7 -12   33.92    4.94
   1  -7 -12   30.45    4.41
   1  -7 -11   18.45    4.39
   1  -7 -11   19.04    4.18
   1  -7 -11   19.66    3.59
   1  -7 -11   15.75    4.28
   1  -7 -11   20.20    4.07
   1   7 -11   12.77    3.99
   1  -7 -10   74.34    6.23
  -1  -7  10   69.26    9.03
   1  -7 -10   71.04    5.75
   1  -7 -10   68.38    6.08
   1  -7 -10   68.49    6.11
   1  -7 -10   68.76    6.23
   1   7  -9   60.52    5.76
   1  -7  -9   55.61    5.77
   1  -7  -9   58.57    5.59
  -1  -7   9   57.85    8.41
   1  -7  -9   49.34    5.10
   1  -7  -9   67.39    9.13
   1  -7  -9   58.49    5.52
   1  -7  -9   47.83    5.12
   1  -7  -9   59.62    5.70
   1  -7  -9   62.95    5.54
   1  -7  -8   16.16    4.58
  -1  -7   8   20.24    5.08
   1   7  -8   20.74    3.94
   1  -7  -8   14.73    3.18
   1  -7  -7  108.45   11.30
  -1  -7   7  100.35   10.66
  -1  -7   6   -2.30    4.60
   1  -7  -6    3.42    2.27
   1  -7  -5  332.77   17.79
  -1  -7   5  365.87   18.86
   1  -7  -4  261.16   14.85
  -1  -7   4  271.61   15.89
  -1  -7   3   55.75    6.89
   1  -7  -3   51.82    6.69
   1  -7  -2  735.73   23.36
  -1  -7   2  752.65   24.46
   1  -7  -1  258.30   13.98
  -1  -7   1  266.58   14.71
  -1  -7   0    6.14    2.40
   1  -7   0    5.93    2.94
  -1  -7   0    8.38    4.12
  -1  -7  -1  236.59   11.27
   1  -7   1  277.02   14.10
   1  -7   1  246.55   13.29
  -1  -7  -1  245.06   13.46
  -1  -7  -2   63.45    6.67
   1  -7   2   50.65    5.92
   1  -7   2   59.01    6.74
   1  -7   3   78.85    7.48
  -1  -7  -3   94.63    8.26
   1  -7   3   95.04    9.27
   1  -7   4  679.76   23.86
   1  -7   4  678.38   22.17
   1  -7   5 1633.97   38.45
   1  -7   6   13.79    4.03
   1  -7   7  344.75   19.32
  -1   7  -8  118.13    8.05
  -1  -7  -8  107.54    6.59
  -1  -7  -8  114.75    7.27
  -1  -7  -8  107.19    6.90
  -1  -7  -8  114.42    7.05
  -1  -7  -8  109.87    6.87
   1  -7   8   96.20   10.88
  -1  -7  -8  104.41    6.71
  -1   7  -9  383.51   14.01
  -1  -7  -9  391.62   12.21
  -1  -7  -9  383.85   13.24
   1  -7   9  376.88   21.98
  -1  -7  -9  394.60   13.02
  -1  -7  -9  373.59   12.89
  -1  -7  -9  390.22   13.10
  -1  -7 -10    2.12    2.53
  -1  -7 -10    0.02    2.51
  -1  -7 -10    4.41    2.93
  -1   7 -10    0.94    3.32
  -1  -7 -10    3.49    2.58
  -1   7 -10    3.47    2.52
  -1   7 -11    5.61    4.27
  -1  -7 -11    4.66    3.10
  -1  -7 -11    7.34    3.31
  -1   7 -11    0.36    2.55
  -1  -7 -11    5.77    2.95
  -1  -7 -11    9.04    3.32
  -1   7 -12   45.86    4.92
  -1  -7 -12   43.69    5.09
  -1  -7 -12   45.54    5.32
  -1  -7 -12   43.39    5.30
  -1  -7 -13   36.57    5.08
  -1  -7 -13   36.30    4.80
  -1  -7 -14   12.04    3.17
  -1  -7 -14   12.31    3.57
  -1   7 -14   13.44    2.86
  -1  -7 -15   32.87    3.63
  -1  -7 -15   36.58    3.93
   1  -7  16  129.37    5.41
  -1  -7 -16  137.67    5.57
   1  -7  17    0.00    0.88
   1  -8 -17   91.00    3.53
   1  -8 -17   46.94    2.83
  -1  -8  16   59.84    3.14
   1  -8 -16   86.61    4.79
   1  -8 -16   62.43    3.26
   1   8 -16   82.03    4.19
   1  -8 -16   84.29    4.47
   1  -8 -15   40.84    4.23
   1   8 -15   40.24    3.53
  -1  -8  15   38.91    3.35
   1  -8 -15   40.45    3.71
   1   8 -15   44.97    4.17
   1  -8 -15   45.82    4.67
  -1  -8  14   46.79    4.18
   1  -8 -14   46.52    5.10
   1   8 -14   39.03    4.66
   1  -8 -14   47.09    5.15
   1  -8 -14   43.78    4.42
   1  -8 -13  111.68    7.57
   1   8 -13  119.09    7.67
  -1  -8  13  120.76    6.80
   1  -8 -13  115.63    7.91
   1  -8 -13  114.43    7.66
   1  -8 -13  117.15    7.12
   1  -8 -12   16.37    4.15
   1  -8 -12   20.61    4.63
   1  -8 -12   15.38    4.46
   1  -8 -12   15.80    4.27
   1  -8 -12   19.14    3.43
   1   8 -12   21.99    4.61
   1  -8 -11   41.61    5.42
   1  -8 -11   39.65    4.47
   1   8 -11   40.26    5.04
   1  -8 -11   41.07    4.90
   1  -8 -11   49.32    5.53
   1  -8 -11   37.13    5.67
   1  -8 -10   83.50    6.93
   1  -8 -10   83.93    6.48
   1  -8 -10   83.51    6.65
   1  -8 -10   80.46    6.88
   1  -8 -10   80.05    6.49
   1  -8  -9  106.99    7.54
   1  -8  -9  109.43    7.38
   1  -8  -9  109.09    7.20
   1  -8  -9  108.01    7.09
   1  -8  -9  106.73    7.28
   1   8  -9  113.52    8.17
  -1  -8   9   95.29   12.02
   1  -8  -9  110.61    7.46
   1  -8  -9  103.83    7.71
   1  -8  -8   20.58    3.88
   1  -8  -8   23.50    3.60
   1  -8  -8   20.65    5.53
   1  -8  -8   21.93    4.15
   1   8  -8   22.56    3.90
   1  -8  -8   21.45    3.53
  -1  -8   8   13.35    5.02
   1  -8  -8   23.26    3.81
   1  -8  -8   33.55    4.60
   1  -8  -8   27.23    4.33
  -1  -8   8   30.72    3.56
  -1  -8   7  292.86   19.00
   1  -8  -7  314.60   11.30
   1  -8  -7  316.97   11.36
   1  -8  -7  338.34   12.08
   1  -8  -7  333.52   11.94
   1  -8  -7  298.35   18.73
   1  -8  -7  301.70   11.12
   1   8  -7  331.31   12.59
   1  -8  -7  316.12   11.73
   1  -8  -7  320.78   11.82
  -1  -8   7  321.76   10.96
  -1  -8   6   24.99    5.30
   1  -8  -6   22.62    5.38
  -1  -8   5  105.00   11.15
   1  -8  -5  108.56   10.90
   1  -8  -4  202.45   14.00
  -1  -8   4  192.66   14.84
  -1  -8   3   22.92    5.85
   1  -8  -3   24.10    6.02
  -1  -8   2  605.11   23.88
   1  -8  -2  572.11   22.35
  -1  -8   1  495.59   21.61
   1  -8  -1  464.83   19.76
   1  -8   0    5.98    3.00
  -1  -8   0    5.87    3.60
   1  -8   1   97.64    9.02
  -1  -8  -2  107.44    9.00
   1  -8   2  122.60   10.38
   1  -8   2  100.09    8.92
   1  -8   3  313.90   16.75
  -1  -8  -3  347.68   16.45
   1  -8   3  306.60   16.02
   1  -8   4    3.25    2.21
   1  -8   4    1.40    2.49
   1  -8   5   29.08    5.00
   1  -8   5   31.52    5.48
  -1  -8  -6  316.89   11.53
   1  -8   6  300.26   17.79
  -1  -8  -6  325.49   11.25
   1  -8   6  319.47   11.53
  -1   8  -6  323.75   12.33
  -1  -8  -6  306.61   11.25
   1  -8   6  313.43   16.46
   1  -8   7    5.84    3.69
  -1  -8  -7    1.11    1.43
  -1   8  -7    2.11    2.57
  -1  -8  -7    2.02    2.20
  -1  -8  -7   -0.44    2.09
  -1  -8  -7    3.11    2.06
  -1  -8  -7    3.24    1.96
  -1  -8  -8    9.60    2.61
  -1  -8  -8   13.47    3.19
  -1   8  -8   10.15    3.44
  -1  -8  -8   12.22    3.39
  -1  -8  -8   13.15    3.10
   1  -8   8   15.97    6.21
  -1  -8  -8   13.65    3.60
  -1  -8  -8   12.90    3.13
  -1  -8  -9   54.79    5.70
  -1   8  -9   57.06    6.33
  -1  -8  -9   48.72    5.06
  -1  -8  -9   57.05    5.50
  -1   8  -9   59.72    6.43
  -1  -8  -9   49.34    5.40
  -1  -8  -9   53.54    4.87
  -1   8 -10   18.68    4.56
  -1  -8 -10   21.72    3.42
  -1  -8 -10   18.33    3.51
  -1  -8 -10   18.08    3.62
  -1  -8 -10   18.13    3.68
  -1   8 -10   18.74    4.64
  -1  -8 -10   19.30    4.07
  -1  -8 -11  220.87   10.03
  -1   8 -11  218.10   10.40
  -1  -8 -11  225.11    9.88
  -1   8 -11  228.16   10.98
  -1  -8 -11  202.59    9.80
  -1  -8 -11  216.46   10.19
  -1  -8 -12   22.61    4.10
  -1   8 -12   23.95    4.05
  -1  -8 -12   22.39    4.01
  -1  -8 -13   21.66    4.07
  -1  -8 -13   26.02    3.73
   1  -8  14  160.82    7.58
  -1  -8 -14  164.00    7.35
  -1  -8 -14  168.30    7.22
  -1   8 -14  150.76    6.64
  -1  -8 -15   29.35    3.25
  -1   8 -15   28.10    2.69
   1  -8  15   32.35    3.30
  -1  -8 -15   31.44    3.30
  -1  -8 -16    5.13    1.45
  -1  -8 -16    6.18    1.86
   1  -8  16    8.63    1.62
   1   9 -16   46.78    2.65
   1   9 -16   56.62    3.01
   1   9 -15    0.33    2.05
   1   9 -15   -0.29    1.09
  -1  -9  15   -1.29    1.09
   1  -9 -15   -2.86    2.42
   1  -9 -15   -2.22    2.62
   1  -9 -14   15.61    3.56
   1  -9 -14    9.85    3.17
   1  -9 -14   12.80    2.49
   1   9 -14   13.44    3.42
  -1  -9  14   11.74    2.21
   1   9 -13   16.75    4.32
   1  -9 -13    5.19    3.38
  -1  -9  13   10.86    2.53
   1  -9 -13    7.47    2.72
   1  -9 -13   11.09    4.05
   1  -9 -13    2.58    3.67
   1  -9 -12  273.89   10.76
   1  -9 -12  294.47   10.65
   1  -9 -12  292.80   11.61
   1   9 -12  278.63   11.29
   1  -9 -12  284.52   10.92
  -1  -9  12  292.05   10.15
   1  -9 -12  295.91   10.54
   1  -9 -11   -8.03    4.16
   1  -9 -11   -2.92    3.27
  -1  -9  11   -0.70    2.39
   1  -9 -11   -6.88    3.05
   1  -9 -11  -10.04    4.11
   1  -9 -11    2.44    2.87
   1   9 -11    2.19    3.48
  -1  -9  11   -1.00    1.58
   1  -9 -10   84.09    6.73
  -1  -9  10   88.37    6.37
   1  -9 -10   91.38    7.22
  -1  -9  10   78.76    5.85
   1  -9 -10   75.50    6.58
   1  -9 -10   84.12    6.54
   1   9 -10   91.75    7.24
   1  -9 -10   83.58    6.70
   1  -9  -9  411.78   14.14
   1   9  -9  436.56   15.54
   1  -9  -9  409.30   14.09
  -1  -9   9  419.96   12.98
   1  -9  -9  407.87   13.57
   1  -9  -9  410.71   13.71
  -1  -9   9  402.60   12.91
   1  -9  -9  397.35   13.37
   1  -9  -9  404.56   13.68
   1   9  -8  293.60   12.67
   1  -9  -8  280.48   11.58
   1  -9  -8  279.43   11.11
   1  -9  -8  287.11   11.44
  -1  -9   8  284.13   10.84
   1  -9  -8  270.34   11.27
   1  -9  -8  294.78   11.96
   1  -9  -8  282.56   11.39
   1  -9  -8  286.04   11.75
   1  -9  -7    5.93    3.18
   1  -9  -7    3.32    3.57
   1  -9  -7    5.07    2.91
   1  -9  -7   11.79    3.19
  -1  -9   7   10.27    2.58
   1  -9  -7    8.30    2.74
  -1  -9   7    8.83    4.67
   1  -9  -7   10.41    3.35
   1  -9  -7    7.70    3.02
   1   9  -7    9.45    3.26
   1  -9  -6  172.30    8.93
   1  -9  -6  180.98    9.16
   1  -9  -6  176.27    8.46
   1  -9  -6  167.97    8.86
  -1  -9   6  172.14    8.39
  -1  -9   6  149.18   14.74
   1  -9  -6  171.92    8.13
   1   9  -6  176.95    9.40
   1  -9  -6  142.47   13.38
   1  -9  -6  166.66    8.94
   1  -9  -6  181.81    9.12
  -1  -9   6  176.28    8.60
   1  -9  -5    5.81    2.58
   1  -9  -5    4.28    2.63
   1   9  -5    8.65    2.88
   1  -9  -5    9.77    1.72
   1  -9  -5   -9.04    3.76
   1  -9  -5   -1.16    1.96
  -1  -9   5    5.20    2.80
  -1  -9   5   14.76    6.07
   1  -9  -5   -0.97    1.86
  -1  -9   5    8.12    2.30
   1  -9  -5    5.22    1.66
   1  -9  -4   60.76    5.24
  -1  -9   4   46.86    8.70
   1  -9  -4   65.21    5.55
   1  -9  -4   65.76    5.88
   1  -9  -4   57.82    8.41
   1  -9  -4   63.14    5.27
  -1  -9   4   60.89    5.08
   1  -9  -3   64.00    9.31
  -1  -9   3   84.99   10.46
   1  -9  -2  546.73   23.51
  -1  -9   2  581.25   25.27
  -1  -9   1  587.45   25.36
   1  -9  -1  561.20   23.36
   1  -9   0   34.04    5.72
   1  -9   1  339.13   17.88
   1  -9   2  151.46   11.72
   1  -9   3   83.91    9.15
   1  -9   3   66.35    7.96
  -1  -9  -3   77.25    5.82
   1  -9   3   86.03    6.31
  -1  -9  -4  263.26    9.93
   1  -9   4  313.75   17.56
  -1  -9  -4  269.97   10.27
   1  -9   4  282.59   10.95
  -1  -9  -4  295.25   11.19
   1  -9   4  232.94   14.64
   1  -9   5   13.20    4.49
  -1  -9  -5   12.87    3.45
   1  -9   5   13.66    3.08
  -1  -9  -5   17.66    3.24
  -1  -9  -5   11.80    2.94
  -1   9  -5   14.56    3.51
  -1  -9  -6    0.75    1.09
  -1  -9  -6    5.78    1.86
   1  -9   6   -5.35    2.94
  -1  -9  -6    1.10    2.09
  -1  -9  -6    6.10    2.48
  -1   9  -6   -1.49    2.84
  -1  -9  -7  197.36    8.85
  -1  -9  -7  217.81   10.28
  -1  -9  -7  203.04    9.57
  -1   9  -7  223.13   10.81
  -1  -9  -7  209.68    9.80
   1  -9   7  200.07    9.70
  -1  -9  -7  200.60    9.18
  -1  -9  -8    7.35    3.69
  -1  -9  -8    8.85    2.96
  -1  -9  -8    7.91    3.15
   1  -9   8    7.60    2.97
  -1   9  -8    9.21    3.74
  -1  -9  -8    5.49    2.13
  -1   9  -8    5.13    3.54
  -1  -9  -9    3.59    3.54
  -1   9  -9    3.37    3.50
  -1   9  -9    0.96    3.11
   1  -9   9    3.29    3.51
  -1  -9  -9    5.29    3.43
  -1  -9  -9    2.57    2.10
  -1  -9  -9    2.55    2.64
  -1  -9  -9    1.01    2.57
  -1  -9 -10   48.63    5.44
  -1  -9 -10   46.98    4.95
  -1   9 -10   55.69    6.08
  -1  -9 -10   46.13    4.70
   1  -9  10   50.92    5.71
  -1  -9 -10   49.80    5.43
  -1   9 -10   51.37    6.12
  -1  -9 -10   49.33    4.88
  -1  -9 -11   40.84    4.26
  -1  -9 -11   45.32    5.12
  -1  -9 -11   41.78    5.07
  -1   9 -11   48.68    5.29
   1  -9  11   44.28    5.34
  -1  -9 -11   40.20    4.40
  -1  -9 -12   14.21    3.02
   1  -9  12   10.44    3.69
  -1   9 -12   12.02    3.25
  -1  -9 -12    8.32    3.36
   1  -9  13   16.34    3.50
  -1  -9 -13   10.30    3.21
  -1  -9 -13   15.72    2.97
  -1  -9 -14   17.34    2.56
  -1  -9 -14   15.81    2.89
   1  -9  14   15.96    2.96
  -1   9 -14   13.68    2.51
  -1  -9 -15    9.67    2.03
  -1   9 -15   13.53    1.64
  -1  -9 -15   10.61    2.08
   1 -10 -15   23.29    2.29
   1 -10 -15   17.36    2.34
   1  10 -14    9.48    2.41
   1 -10 -14    6.62    2.33
   1  10 -14    6.26    1.88
  -1 -10  14    7.79    1.44
   1 -10 -14   10.20    2.56
   1 -10 -13   47.29    4.47
   1  10 -13   56.84    4.86
  -1 -10  13   52.79    3.72
   1 -10 -13   49.34    4.41
   1 -10 -12    9.44    3.37
   1 -10 -12   14.20    3.26
   1  10 -12    3.17    3.04
  -1 -10  12    6.11    2.26
   1 -10 -12    0.47    3.01
   1 -10 -12    1.22    3.33
   1 -10 -12    6.44    2.44
   1 -10 -11   27.93    4.46
   1 -10 -11   41.31    4.68
   1  10 -11   33.40    4.79
   1 -10 -11   33.34    4.93
   1 -10 -11   34.83    4.45
   1 -10 -11   38.97    4.61
  -1 -10  11   34.85    3.95
  -1 -10  11   36.60    3.91
   1 -10 -10    6.12    3.34
   1 -10 -10    7.35    3.55
   1  10 -10   15.20    4.12
   1 -10 -10   16.95    3.78
   1 -10 -10   12.93    3.82
   1 -10 -10   12.62    3.69
  -1 -10  10   18.40    3.11
  -1 -10  10   12.93    2.93
   1 -10  -9  389.46   13.36
   1  10  -9  398.94   13.52
  -1 -10   9  386.35   12.36
   1 -10  -9  389.27   13.18
   1 -10  -9  373.25   12.65
   1 -10  -9  380.88   12.56
   1 -10  -9  376.15   12.69
  -1 -10   9  371.80   12.00
   1 -10  -9  385.52   13.43
   1 -10  -8   11.23    3.33
   1  10  -8    6.74    3.73
   1 -10  -8    0.45    3.85
   1 -10  -8   -0.31    3.87
   1 -10  -8    6.90    3.25
   1 -10  -8    5.64    3.22
   1 -10  -8    9.95    3.65
  -1 -10   8    4.25    2.63
   1 -10  -8    1.42    2.46
  -1 -10   8    6.36    2.69
   1 -10  -7    9.80    3.96
   1 -10  -7   -0.86    2.60
   1 -10  -7   -9.30    2.86
   1 -10  -7    2.95    1.99
   1 -10  -7    4.52    3.21
  -1 -10   7    2.42    2.71
   1 -10  -7   -0.64    3.26
   1  10  -7   -4.74    3.50
  -1 -10   7   -2.24    2.36
   1 -10  -6   -0.40    3.11
   1 -10  -6    6.38    3.04
   1 -10  -6    6.50    3.21
   1  10  -6    6.48    2.42
   1 -10  -6    4.17    2.67
  -1 -10   6    5.53    2.61
  -1 -10   6    4.98    3.04
  -1 -10   5   17.16    3.50
   1 -10  -5   19.62    4.06
   1  10  -5   15.46    3.71
   1 -10  -5   19.87    3.91
  -1 -10   5   21.23    3.59
  -1 -10   5   15.16    4.90
   1 -10  -5   18.52    3.55
   1 -10  -5   16.43    4.14
   1 -10  -5   18.26    3.25
   1 -10  -4   78.57    6.25
   1  10  -4   85.86    6.62
   1 -10  -4   85.19    6.50
   1 -10  -4   79.66   10.06
  -1 -10   4   85.19    5.71
  -1 -10   4   92.77   12.18
   1 -10  -4   89.92    6.32
  -1 -10   4   81.38    6.35
   1 -10  -4   85.84    6.66
   1 -10  -3  157.15    8.69
   1 -10  -3  148.53    8.04
   1 -10  -3  139.92   13.19
   1 -10  -3  146.42    8.36
  -1 -10   3  155.41   14.34
  -1 -10   3  139.62    7.44
   1 -10  -3  146.57    7.71
  -1 -10   3  157.98    8.52
   1  10  -3  147.65    7.97
   1 -10  -2   50.39    4.99
  -1 -10   2   52.39    5.15
   1 -10  -2   42.79    7.91
   1 -10  -2   44.52    4.71
  -1 -10   2   68.21    9.51
   1 -10  -2   50.17    4.69
  -1 -10   2   48.01    4.92
   1 -10  -2   53.53    5.39
  -1 -10   2   48.32    4.94
  -1 -10   1    1.72    1.90
   1 -10  -1    8.62    2.86
   1 -10  -1    7.89    4.36
   1 -10  -1   14.83    3.20
   1 -10  -1    6.41    1.89
  -1 -10   1    6.60    2.03
  -1 -10   1    6.92    3.21
   1 -10   0   34.85    4.24
  -1 -10   0   36.19    4.54
   1 -10   0   38.80    7.04
  -1 -10   0   28.48    4.08
  -1 -10   0   31.63    3.58
   1 -10   0   33.82    4.50
   1 -10   1   34.62    3.86
  -1 -10  -1   33.85    4.27
   1 -10   1   24.35    5.46
  -1 -10  -1   39.92    4.20
   1 -10   1   34.51    4.33
  -1 -10  -2   -3.99    2.04
  -1  10  -2    6.09    1.59
  -1 -10  -2    3.09    1.46
   1 -10   2    1.98    2.48
   1 -10   2    9.93    5.26
  -1 -10  -3  144.28    7.94
   1 -10   3  148.58    8.44
  -1 -10  -3  158.36    8.66
  -1  10  -3  144.62    8.11
  -1  10  -4  277.13   11.65
  -1 -10  -4  255.36   10.64
  -1 -10  -4  260.41   11.04
   1 -10   4  260.78   10.94
  -1  10  -5  125.74    8.52
  -1 -10  -5  118.80    7.76
   1 -10   5  121.10    7.87
  -1 -10  -5  125.36    7.34
  -1 -10  -5  107.79    7.17
  -1 -10  -5  118.24    7.02
  -1 -10  -6   55.81    5.77
  -1 -10  -6   70.32    6.21
  -1 -10  -6   59.66    5.30
  -1  10  -6   65.63    6.58
   1 -10   6   62.17    5.70
  -1 -10  -6   67.50    5.78
  -1  10  -7  141.04    9.04
   1 -10   7  141.78    8.55
  -1  10  -7  150.75    9.44
  -1 -10  -7  133.75    8.17
  -1 -10  -7  142.97    7.73
  -1 -10  -7  134.85    7.69
  -1 -10  -7  151.04    8.68
  -1 -10  -8   58.46    5.56
  -1  10  -8   67.82    6.69
  -1 -10  -8   69.31    6.27
   1 -10   8   68.92    6.32
  -1  10  -8   66.99    6.61
  -1 -10  -8   66.93    5.99
  -1 -10  -9    3.25    2.77
  -1 -10  -9    5.23    3.03
  -1  10  -9   -0.03    3.56
  -1 -10  -9    3.36    2.72
   1 -10   9    0.18    2.92
  -1  10  -9    1.75    3.39
  -1 -10 -10  429.41   12.95
  -1 -10 -10  427.34   13.33
  -1  10 -10  433.43   14.45
   1 -10  10  442.62   13.63
  -1 -10 -10  400.85   12.07
  -1 -10 -10  436.29   11.56
  -1  10 -10  422.38   13.95
  -1 -10 -11    6.04    1.95
  -1 -10 -11    3.12    2.64
  -1 -10 -11    4.87    1.93
  -1 -10 -11    3.74    2.47
  -1  10 -11    0.44    3.24
   1 -10  11    5.72    3.42
  -1 -10 -12   16.52    3.46
   1 -10  12   18.14    3.63
  -1  10 -12   15.62    3.43
  -1 -10 -12   19.95    2.75
   1 -10  13   17.35    2.95
  -1  10 -13   20.42    2.89
  -1 -10 -13   11.93    2.51
  -1 -10 -13   18.05    2.96
  -1 -10 -14   -2.11    1.97
  -1  10 -14    0.61    1.38
   1 -10  14   -2.34    1.49
   1 -11 -14   77.29    3.34
   1  11 -14   74.93    3.67
   1  11 -13    3.48    1.96
   1 -11 -13    6.56    1.90
   1 -11 -12   -0.44    2.19
   1  11 -12    1.89    2.27
  -1 -11  12    0.24    1.36
   1 -11 -11   18.83    3.29
   1  11 -11   28.75    3.84
   1 -11 -11   21.21    3.90
  -1 -11  11   23.82    2.92
   1 -11 -11   31.91    3.82
   1 -11 -11   19.85    3.33
   1 -11 -10   87.67    5.64
  -1 -11  10   92.12    5.63
   1  11 -10  100.07    6.59
  -1 -11  10   99.13    5.65
   1 -11 -10   96.49    5.94
   1 -11 -10   92.50    6.43
   1 -11 -10   91.82    6.61
   1 -11  -9   16.95    3.17
  -1 -11   9   18.20    2.74
   1 -11  -9   19.20    3.61
   1  11  -9   18.27    4.21
   1 -11  -9   22.39    4.05
   1 -11  -9   19.87    4.23
  -1 -11   9   17.20    3.13
   1 -11  -9   18.12    3.81
   1 -11  -8   73.27    6.09
  -1 -11   8   66.49    5.44
   1 -11  -8   69.41    6.03
   1 -11  -8   79.16    6.43
  -1 -11   8   65.91    5.50
   1  11  -8   68.56    5.81
   1 -11  -8   61.09    5.20
  -1 -11   7    7.74    3.06
   1 -11  -7    7.16    3.06
   1  11  -7    9.82    3.16
   1 -11  -7    4.54    2.39
   1 -11  -7    9.69    3.38
  -1 -11   7    3.26    2.60
   1 -11  -7   10.49    3.67
   1 -11  -6  115.76    6.93
   1 -11  -6  116.06    7.41
   1 -11  -6  118.18    7.94
  -1 -11   6  109.51    7.27
   1  11  -6  128.41    7.24
  -1 -11   6  116.72    6.94
   1  11  -6  115.10    7.91
   1 -11  -6  119.45    7.77
   1 -11  -5  217.55   10.17
   1 -11  -5  205.21   10.21
   1 -11  -5  234.81    9.29
   1  11  -5  222.86   10.58
   1 -11  -5  215.17    9.70
   1 -11  -5  230.59   10.57
  -1 -11   5  222.27    9.47
  -1 -11   5  224.70   10.21
   1 -11  -4   20.60    4.32
  -1 -11   4   24.55    4.13
   1  11  -4   28.26    3.96
   1 -11  -4   19.35    4.23
   1 -11  -4   21.95    4.17
   1 -11  -4   27.75    4.10
  -1 -11   4   19.85    3.83
  -1 -11   3  243.90   10.69
   1 -11  -3  245.58   10.97
   1  11  -3  245.42   10.42
  -1 -11   3  220.51    9.66
   1 -11  -3  233.25   10.65
   1 -11  -3  238.43   10.05
   1 -11  -3  228.86   10.09
   1 -11  -2  559.22   15.08
   1 -11  -2  524.07   15.49
  -1 -11   2  514.54   15.31
  -1 -11   2  533.38   14.54
  -1 -11   2  545.18   14.42
   1 -11  -2  546.37   14.49
   1 -11  -2  554.42   16.01
   1 -11  -1   -0.02    2.76
  -1 -11   1   -3.09    2.31
   1 -11  -1   -0.94    3.32
  -1 -11   1   -0.28    3.01
   1 -11  -1    4.38    2.02
  -1 -11   1    2.21    1.93
  -1 -11   0    1.89    2.47
   1 -11   0    2.46    2.50
  -1 -11   0    1.86    2.28
  -1 -11  -1  580.65   15.97
   1 -11   1  565.31   15.44
  -1 -11  -1  565.90   15.17
   1 -11   1  567.46   16.26
  -1 -11  -2   29.28    4.08
   1 -11   2   26.48    4.08
  -1 -11  -2   29.80    3.76
   1 -11   2   27.84    4.42
  -1  11  -3   79.16    6.21
   1 -11   3   74.01    5.44
  -1 -11  -3   67.25    5.96
  -1 -11  -3   73.07    5.70
   1 -11   3   73.35    6.19
  -1 -11  -3   75.06    6.48
  -1 -11  -4    0.58    2.27
  -1  11  -4    7.62    2.87
  -1 -11  -4    2.38    2.44
   1 -11   4    2.22    3.10
  -1 -11  -4   -2.93    2.51
  -1 -11  -5  167.18    9.01
  -1  11  -5  180.00    9.55
  -1 -11  -5  178.55    9.44
  -1 -11  -5  173.51    8.80
   1 -11   5  170.70    9.17
  -1 -11  -6   20.14    4.21
  -1 -11  -6   15.79    4.05
  -1 -11  -6   14.36    3.20
   1 -11   6   18.08    3.75
  -1  11  -6   20.42    4.44
  -1 -11  -6   13.72    3.08
  -1  11  -6   17.07    4.23
  -1 -11  -7  157.52    8.67
  -1 -11  -7  159.42    7.88
  -1  11  -7  169.26    9.46
  -1 -11  -7  158.31    7.84
   1 -11   7  155.39    8.71
  -1  11  -7  174.57    9.80
  -1 -11  -7  176.90    9.10
  -1 -11  -8   15.71    2.97
  -1 -11  -8   16.01    3.11
  -1 -11  -8   13.58    3.21
  -1 -11  -8   12.33    3.75
  -1  11  -8   19.41    4.14
  -1  11  -8   15.37    4.37
   1 -11   8   13.08    4.35
  -1 -11  -9  173.94    8.15
  -1 -11  -9  162.55    7.64
  -1 -11  -9  180.43    8.76
   1 -11   9  192.36    9.13
  -1  11  -9  186.28    9.57
  -1 -11 -10   20.48    3.14
  -1 -11 -10   22.75    3.37
  -1  11 -10   20.45    4.27
   1 -11  10   21.00    4.13
  -1 -11 -10   23.32    3.83
  -1 -11 -11   27.53    3.32
  -1 -11 -11   24.72    2.89
   1 -11  11   29.06    3.70
  -1  11 -11   23.18    3.73
  -1  11 -12    0.75    1.77
  -1 -11 -12   -1.33    2.02
   1 -11  12    0.62    2.03
  -1  11 -13  143.29    5.16
  -1 -11 -13  134.88    4.97
   1 -11  13  153.41    5.25
   1  12 -13    1.45    0.95
   1  12 -13   -0.40    1.04
   1  12 -12    1.02    1.34
   1 -12 -12   10.19    2.03
   1  12 -11   26.94    3.11
   1 -12 -11   26.16    2.75
   1  12 -10  299.93    9.25
  -1 -12  10  276.93    7.91
   1 -12 -10  283.65    9.04
   1 -12 -10  299.04    9.54
   1  12  -9  116.99    6.37
  -1 -12   9  118.28    5.82
   1 -12  -9  116.46    6.34
  -1 -12   9  119.59    5.95
   1 -12  -9  128.99    7.08
   1 -12  -8   62.17    5.18
  -1 -12   8   61.99    4.91
   1  12  -8   60.37    4.97
   1 -12  -8   55.31    5.25
  -1 -12   8   56.27    4.49
   1 -12  -8   61.33    5.65
   1  12  -7    8.92    2.11
   1 -12  -7    6.81    2.74
  -1 -12   7    6.51    2.61
   1 -12  -7    8.55    3.83
  -1 -12   7   10.32    2.53
   1 -12  -7   10.24    3.41
   1 -12  -6   39.84    4.82
  -1 -12   6   45.85    4.59
   1  12  -6   40.51    3.95
   1 -12  -6   41.63    5.12
   1 -12  -6   42.00    4.53
  -1 -12   6   40.79    4.64
   1 -12  -5  101.59    7.31
  -1 -12   5  109.58    6.58
   1 -12  -5  110.04    6.69
   1 -12  -5  114.16    7.39
  -1 -12   5  108.29    7.22
   1 -12  -4   42.67    4.77
   1 -12  -4   35.87    5.24
   1 -12  -4   40.15    5.14
  -1 -12   4   42.97    4.34
   1 -12  -4   41.10    4.17
  -1 -12   4   40.59    5.04
   1 -12  -3  149.14    8.65
  -1 -12   3  138.80    7.56
   1 -12  -3  153.82    8.73
   1 -12  -3  149.73    7.53
   1 -12  -3  145.15    8.14
  -1 -12   3  150.63    8.57
   1 -12  -2  207.16    9.27
   1 -12  -2  190.28    9.66
   1 -12  -2  223.57   10.39
  -1 -12   2  207.16    8.76
  -1 -12   2  203.17    9.05
   1 -12  -1  345.14   11.42
  -1 -12   1  349.10   11.85
   1 -12  -1  348.64   12.72
  -1 -12   1  344.65   11.74
   1 -12  -1  362.13   12.86
   1 -12   0    9.93    3.94
   1 -12   0    8.74    3.26
  -1 -12   0    7.52    2.73
  -1 -12   0    4.95    2.73
  -1 -12  -1  207.26    9.67
   1 -12   1  213.59    9.78
  -1 -12  -1  219.75    9.55
   1 -12   1  216.81   10.31
  -1  12  -1  225.13    9.73
  -1 -12  -2   -5.47    3.13
  -1 -12  -2    3.06    2.98
  -1 -12  -2    4.74    2.74
   1 -12   2   -3.99    3.33
  -1  12  -2   -5.83    3.14
  -1 -12  -2    3.80    2.83
   1 -12   2   -1.92    2.79
  -1 -12  -3   64.74    5.95
  -1  12  -3   62.60    5.27
  -1 -12  -3   64.76    5.65
   1 -12   3   65.02    5.60
  -1  12  -3   59.13    5.52
  -1 -12  -3   58.07    5.29
   1 -12   3   63.35    6.09
  -1 -12  -4   15.15    3.69
  -1  12  -4   13.50    3.10
  -1 -12  -4   13.35    3.54
   1 -12   4   15.88    3.95
  -1 -12  -4   12.04    3.61
  -1  12  -4   12.28    3.86
   1 -12   4   18.71    2.93
  -1 -12  -5    6.29    3.48
  -1 -12  -5    3.01    2.90
  -1 -12  -5    2.08    2.41
   1 -12   5    5.54    3.47
  -1  12  -5    6.46    3.51
  -1  12  -5    0.75    2.47
  -1  12  -6   73.96    6.56
  -1 -12  -6   74.34    6.09
  -1 -12  -6   66.86    5.16
   1 -12   6   75.32    6.35
  -1 -12  -6   76.44    6.13
  -1  12  -6   73.00    6.05
  -1 -12  -7    3.41    1.74
  -1 -12  -7    2.17    2.72
   1 -12   7   -0.17    2.86
  -1  12  -7    0.62    2.45
  -1 -12  -7   -2.40    2.17
  -1  12  -7    5.74    3.79
  -1 -12  -7    0.83    2.92
  -1 -12  -8    0.20    2.43
  -1  12  -8    2.63    3.20
  -1 -12  -8    2.71    1.75
   1 -12   8   -0.68    2.73
  -1 -12  -8    1.40    2.91
  -1 -12  -8    3.09    2.00
  -1 -12  -9   13.77    2.88
  -1 -12  -9   14.98    2.57
  -1  12  -9   12.87    3.60
   1 -12   9   15.03    3.16
  -1 -12  -9   13.93    3.52
   1 -12  10    2.09    2.50
  -1 -12 -10    0.41    1.83
  -1 -12 -10   -1.82    1.45
  -1  12 -10    1.77    2.38
   1 -12  11  191.33    6.48
  -1 -12 -11  167.34    5.66
  -1  12 -11  188.01    6.52
  -1 -12 -11  158.26    5.02
   1 -12  12   74.09    3.46
  -1  12 -12   77.24    3.71
   1  13 -11    0.81    1.36
   1  13 -10   37.53    2.92
   1  13  -9    5.02    1.82
   1 -13  -9    4.82    2.19
   1 -13  -9    6.45    1.75
   1  13  -8  117.16    5.29
  -1 -13   8  112.23    5.10
   1 -13  -8  111.05    5.48
   1 -13  -8  122.70    6.41
  -1 -13   7  115.39    5.56
   1 -13  -7  116.92    6.77
   1 -13  -7  113.16    5.76
   1 -13  -7  129.91    6.97
   1 -13  -6   -1.80    2.57
   1 -13  -6   -3.72    2.11
   1 -13  -6   -0.30    2.81
  -1 -13   6    1.08    1.80
   1 -13  -5   21.16    3.94
   1 -13  -5   18.80    4.23
  -1 -13   5   23.78    3.25
   1 -13  -5   22.47    3.22
   1 -13  -4   15.83    4.00
  -1 -13   4   13.19    2.92
   1 -13  -4   15.59    3.16
   1 -13  -3  112.44    6.49
   1 -13  -3  113.56    7.36
   1 -13  -3  114.84    7.58
  -1 -13   3  111.46    6.26
   1 -13  -2   44.67    4.26
   1 -13  -2   43.85    5.15
  -1 -13   2   48.67    4.41
   1 -13  -2   39.34    5.23
   1 -13  -1    3.74    2.55
  -1 -13   1    5.51    2.29
  -1 -13   1    2.83    2.24
   1 -13  -1    4.60    3.77
  -1 -13   0  188.25    7.95
  -1 -13   0  189.26    8.30
   1 -13   0  190.00    8.83
  -1 -13   0  188.68    9.19
  -1 -13   0  190.94    8.51
   1 -13   0  203.22    9.67
  -1 -13  -1  136.77    6.79
  -1 -13  -1  128.13    6.85
   1 -13   1  144.39    7.56
  -1 -13  -1  151.69    8.39
   1 -13   1  146.06    8.43
  -1 -13  -1  148.95    7.67
  -1 -13  -2    9.14    2.91
  -1 -13  -2    4.02    3.43
  -1  13  -2    0.17    2.18
   1 -13   2   -0.25    3.10
  -1 -13  -2    1.62    2.17
   1 -13   2    4.14    2.56
  -1 -13  -3   72.20    5.30
  -1 -13  -3   72.04    5.80
   1 -13   3   64.74    4.90
  -1 -13  -3   72.71    5.82
   1 -13   3   67.88    5.98
  -1  13  -3   50.16    4.85
  -1 -13  -4    0.29    2.20
  -1 -13  -4    1.83    2.36
   1 -13   4   -1.87    3.07
  -1 -13  -4    0.73    2.68
  -1  13  -4    4.48    2.47
   1 -13   5   10.11    3.17
  -1 -13  -5   13.02    3.68
  -1 -13  -5   15.97    3.24
  -1 -13  -5   13.88    2.93
  -1  13  -5   14.33    3.13
  -1 -13  -6   37.62    4.39
  -1  13  -6   33.24    4.31
  -1 -13  -6   33.37    4.01
  -1 -13  -6   32.55    3.59
   1 -13   6   30.09    4.02
  -1  13  -7   17.90    3.58
  -1 -13  -7   19.29    3.11
  -1 -13  -7   15.73    2.32
   1 -13   7   18.88    3.66
  -1 -13  -7   22.96    3.28
  -1 -13  -8   31.36    3.44
   1 -13   8   30.39    3.66
  -1 -13  -8   32.67    3.48
  -1  13  -8   30.18    3.78
  -1 -13  -9    0.63    1.78
   1 -13   9    2.94    1.96
  -1  13  -9   -0.02    1.60
  -1  13 -10   -0.01    1.32
   1 -13  10    0.85    1.50
  -1 -13 -10   -0.37    0.94
   1  14  -9   12.19    1.63
   1 -14  -8    0.90    1.59
  -1 -14   8   -0.21    1.13
   1 -14  -7    0.39    1.83
  -1 -14   7    1.67    1.32
  -1 -14   6   26.53    3.10
   1 -14  -6   25.62    3.23
   1 -14  -6   24.11    3.33
  -1 -14   5   81.66    4.22
   1 -14  -5   88.51    5.50
   1 -14  -5   84.24    4.96
  -1 -14   5   92.30    5.34
  -1 -14   4    2.43    2.28
   1 -14  -4    1.36    1.75
   1 -14  -4    4.73    2.74
  -1 -14   4    0.71    1.58
   1 -14  -3   97.70    5.93
  -1 -14   3   99.15    5.99
  -1 -14   3   84.25    4.72
   1 -14  -3   87.46    4.92
   1 -14  -2    2.59    1.89
   1 -14  -2    0.83    2.49
  -1 -14   2    3.68    2.76
   1 -14  -2    1.75    2.85
  -1 -14   2    0.59    1.68
  -1 -14   1  232.04    7.60
   1 -14  -1  240.31    8.83
  -1 -14   1  239.73    9.27
  -1 -14   1  225.60    7.79
   1 -14  -1  247.36    9.35
   1 -14   0   20.61    3.01
  -1 -14   0   20.10    3.73
   1 -14   0   19.74    3.65
  -1 -14   0   21.55    2.99
   1 -14   1   50.78    4.21
  -1 -14  -1   50.53    4.80
   1 -14   1   49.77    4.83
  -1 -14  -1   52.84    4.05
  -1 -14  -1   46.80    4.27
  -1 -14  -2   18.41    3.28
  -1 -14  -2   17.89    3.27
  -1 -14  -2   21.28    2.85
   1 -14   2   14.65    3.37
   1 -14   2   17.12    2.82
  -1 -14  -3    2.95    1.92
  -1 -14  -3    2.74    2.42
   1 -14   3    6.02    1.73
   1 -14   3    5.88    2.76
  -1 -14  -3    5.42    2.64
  -1  14  -3    2.32    1.30
  -1 -14  -4  102.51    5.32
  -1 -14  -4  112.06    5.96
  -1 -14  -4  103.31    5.51
   1 -14   4   97.06    5.77
  -1  14  -4   93.67    5.15
  -1 -14  -5   23.25    3.34
  -1 -14  -5   18.55    2.67
  -1  14  -5   18.42    2.23
  -1 -14  -5   19.34    2.75
   1 -14   5   19.80    3.26
  -1 -14  -6   38.84    3.32
  -1  14  -6   37.87    3.44
  -1 -14  -6   33.47    2.76
   1 -14   6   37.53    3.65
  -1 -14  -6   41.91    3.77
  -1 -14  -7    3.31    1.76
  -1 -14  -7    4.87    1.70
  -1  14  -7    5.00    1.25
   1 -14   7    4.43    1.93
  -1 -14  -8   10.34    1.82
   1 -14   8   13.34    1.99
  -1 -15   6   29.91    2.05
  -1 -15   5    3.36    1.26
   1 -15  -4    1.09    1.67
  -1 -15   4   -0.36    1.38
   1 -15  -3   63.20    3.98
  -1 -15   3   56.82    3.79
   1 -15  -2   20.19    2.79
  -1 -15   2   20.45    2.81
   1 -15  -1    1.45    1.58
  -1 -15   1    0.93    1.83
   1 -15   0  108.82    4.80
  -1 -15   0  111.32    5.40
   1 -15   0  119.67    5.56
   1 -15   1  217.27    6.27
   1 -15   1  243.27    7.57
  -1 -15  -1  209.19    6.08
  -1 -15  -1  245.80    7.56
   1 -15   2   24.89    2.97
   1 -15   2   19.45    2.10
  -1 -15  -2   20.90    2.45
  -1 -15  -3  180.90    6.02
   1 -15   3  195.59    6.43
  -1 -15  -3  176.24    5.82
  -1 -15  -4   89.83    4.11
  -1 -15  -4   81.65    3.92
   1 -15   4   91.91    4.34
  -1 -15  -5   26.00    2.40
   1 -15   5   28.98    2.52
  -1 -15  -6   11.13    1.51
   1 -15   6    9.07    1.44
   2   0 -19   -2.59    1.48
   2   0 -19    1.97    1.62
   2   0 -18    5.55    2.53
   2   0 -18    1.80    2.31
   2   0 -17   -0.13    2.89
   2   0 -17   -1.40    2.77
   2   0 -16   -0.13    3.45
   2   0 -16   -1.93    3.15
   2   0 -15    1.55    3.26
   2   0 -15    1.47    4.20
   2   0 -14   18.09    4.32
   2   0 -14   27.38    4.53
   2   0 -13   -1.73    3.00
   2   0 -13    0.27    3.03
   2   0 -12 1304.14   23.82
   2   0 -12 1362.36   41.88
   2   0 -12 1307.05   25.04
  -2   0  12 1364.73   43.05
   2   0 -11    3.39    2.41
   2   0 -11   -0.86    2.12
   2   0 -10   55.85    8.90
   2   0  -9    1.36    3.60
   2   0  -8    6.74    4.00
   2   0  -7   -0.29    4.24
   2   0  -6   96.35    5.75
   2   0  -6   97.30    8.80
   2   0  -5   -2.20    1.41
   2   0  -5   -1.57    3.88
   2   0  -4    6.41    2.12
   2   0  -4    5.38    4.14
   2   0  -3    0.65    1.49
   2   0  -3    4.38    4.16
   2   0  -2  277.04   12.47
   2   0  -2  282.60    8.37
   2   0  -1   -0.01    3.00
   2   0  -1   -0.44    4.10
   2   0   0 1827.65   28.20
   2   0   0 1794.43   23.63
   2   0   1    0.76    3.31
   2   0   1    2.89    2.35
   2   0   2  195.74   10.47
   2   0   2  187.39    8.67
   2   0   3   -0.21    2.54
   2   0   3    0.72    3.58
   2   0   4 7814.99   69.31
   2   0   5   -0.02    4.29
   2   0   6  110.58    9.85
   2   0   7   -7.83    4.51
   2   0   8  182.27   13.75
   2   0   9    4.75    4.42
  -2   0 -10 1347.70   24.61
   2   0  10 1335.04   40.92
  -2   0 -11    4.87    3.48
   2   0  11    3.14    4.52
  -2   0 -11    3.25    2.00
  -2   0 -12 1426.53   25.88
  -2   0 -12 1455.87   23.92
  -2   0 -13   -0.44    2.04
  -2   0 -13    1.12    2.07
  -2   0 -13   -2.07    3.31
  -2   0 -14  137.43    7.65
  -2   0 -14  135.30    8.04
  -2   0 -15    1.54    3.06
  -2   0 -15    3.19    2.03
  -2   0 -16   24.14    3.67
  -2   0 -16   27.02    2.85
  -2   0 -17   -0.02    1.82
  -2   0 -18    7.95    1.35
   2   1 -19  156.27    5.19
   2  -1 -19  154.22    5.25
   2   1 -19  161.79    5.42
   2  -1 -19  153.53    5.34
   2  -1 -18   10.04    2.79
   2   1 -18   11.81    2.69
   2   1 -18   12.12    2.59
   2  -1 -18   11.91    2.58
   2   1 -17  244.36    9.33
   2  -1 -17  245.75    9.37
   2   1 -17  232.10    9.50
   2  -1 -17  231.75    9.39
   2  -1 -16   18.12    4.34
   2  -1 -16   13.87    3.75
   2   1 -16   18.81    4.16
   2   1 -16   18.82    3.90
   2   1 -15   24.77    5.16
   2  -1 -15   25.24    4.69
   2   1 -15   19.52    4.15
   2  -1 -15   25.02    4.63
   2   1 -14  347.61   12.92
   2   1 -14  322.68   13.00
   2  -1 -14  329.45   13.12
   2  -1 -14  346.46   13.00
   2  -1 -14  339.76   11.15
   2   1 -13   14.98    3.71
   2  -1 -13   20.08    4.68
   2   1 -13   12.57    2.40
   2  -1 -13   23.21    3.98
   2   1 -13   21.84    4.37
   2  -1 -13   15.30    3.87
   2  -1 -12    9.79    3.29
   2  -1 -12   11.63    5.31
   2   1 -12    1.07    2.23
   2  -1 -12    8.12    2.37
   2   1 -12    4.82    2.61
   2   1 -12    7.22    2.95
   2  -1 -12    3.45    2.76
  -2  -1  12   21.08    6.02
  -2   1  12   16.37    7.02
   2  -1 -12    5.25    2.64
   2   1 -12   -1.89    2.34
   2   1 -11    1.50    2.55
   2  -1 -11    1.74    2.64
   2  -1 -11   -2.94    2.68
   2  -1 -11   -3.27    2.48
   2   1 -11   -0.29    3.75
   2  -1 -10   23.64    5.41
   2   1 -10   27.33    6.01
   2   1  -9   47.28    7.57
   2  -1  -9   45.53    8.06
   2  -1  -8   23.99    6.28
   2   1  -8   21.68    6.28
   2  -1  -8   19.69    3.45
   2  -1  -7  163.51   11.71
   2   1  -7  145.68   11.22
   2  -1  -7  161.45    8.97
   2   1  -6    3.37    4.74
   2  -1  -6   -1.99    4.33
   2  -1  -6   -1.09    2.17
   2  -1  -5  469.98   17.53
   2  -1  -5  488.41   13.49
   2   1  -5  493.31   17.84
   2  -1  -4 2258.18   27.60
   2  -1  -4 2242.98   35.98
   2   1  -4 2183.12   35.55
   2   1  -3   11.02    1.42
   2  -1  -3   10.84    2.24
   2  -1  -3    7.75    4.15
   2   1  -3    9.53    3.88
   2   1  -2  468.26   15.93
   2   1  -2  486.99    9.00
   2  -1  -2  480.14   12.45
   2  -1  -2  445.67   15.64
   2  -1  -1   67.01    5.61
   2  -1  -1   72.75    6.15
   2   1  -1   70.28    6.33
   2   1  -1   75.79    7.42
   2  -1  -1   71.35    7.06
   2   1   0 1231.58   23.29
   2  -1   0 1208.39   22.95
   2  -1   0 1197.77   21.49
   2   1   0 1179.06   17.05
   2   1   1   26.64    4.39
   2   1   1   28.69    3.06
   2  -1   1   26.11    4.26
   2  -1   1   25.43    4.19
   2  -1   2  440.99   14.96
   2   1   2  447.51   15.26
   2   1   2  425.83   11.69
   2  -1   2  428.34   13.98
   2   1   3   44.40    5.78
   2   1   3   46.81    4.59
   2  -1   3   39.55    5.21
   2  -1   3   42.97    5.51
   2  -1   4  546.73   18.63
   2   1   4  521.87   18.29
   2  -1   5   11.53    4.63
   2   1   5   12.27    4.76
   2  -1   6   -3.17    4.07
   2   1   6    3.17    3.68
   2  -1   7  323.19   17.11
   2   1   7  313.22   16.90
   2  -1   8  265.82   16.69
   2   1   8  260.64   16.60
   2  -1   9    5.81    3.21
   2   1   9   -4.46    3.72
   2  -1  10  159.76   14.25
   2   1  10  164.53   14.07
  -2  -1 -10  150.85    8.40
  -2   1 -10  162.17    8.81
   2  -1  11 1206.54   40.20
  -2  -1 -11 1248.77   24.01
  -2   1 -11 1202.84   23.67
   2   1  11 1230.02   41.20
  -2  -1 -11 1182.19   22.29
  -2   1 -12  858.49   20.20
  -2  -1 -12  911.32   20.68
  -2  -1 -12  870.05   19.42
  -2  -1 -12  847.76   19.59
  -2  -1 -13  196.26    9.88
  -2  -1 -13  186.77    9.46
  -2   1 -13  199.68   10.16
  -2   1 -13  184.11    8.79
  -2  -1 -13  195.40    9.13
  -2  -1 -14   78.68    6.52
  -2   1 -14   87.03    6.55
  -2  -1 -14   84.87    6.02
  -2  -1 -14   86.46    6.51
  -2   1 -14   86.77    5.99
  -2   1 -15    2.87    1.85
  -2  -1 -15   -0.71    2.06
  -2  -1 -15    1.47    2.89
  -2   1 -15    1.00    2.77
  -2  -1 -16    1.60    2.42
  -2  -1 -16    3.69    1.90
  -2   1 -16    0.10    2.56
  -2  -1 -17   25.99    3.15
  -2  -1 -17   21.77    2.21
  -2   1 -17   23.42    2.94
   2  -2 -19   26.60    2.25
   2   2 -19   32.11    2.43
   2  -2 -19   31.38    2.50
   2   2 -19   31.56    2.52
   2  -2 -18   13.90    2.82
   2  -2 -18   13.55    2.61
   2   2 -18    7.80    2.33
   2   2 -18   10.80    2.47
   2   2 -17    0.05    2.63
   2  -2 -17    0.81    2.73
   2   2 -17    1.01    2.58
   2  -2 -17    4.24    2.85
   2   2 -16  160.17    8.29
   2  -2 -16  154.56    8.37
   2   2 -16  150.94    8.51
   2  -2 -16  147.15    8.21
   2  -2 -16  130.70    6.81
   2   2 -15    0.57    2.90
   2  -2 -15   -1.05    3.80
   2   2 -15   -0.58    2.89
   2  -2 -15    0.36    3.18
   2  -2 -15    4.48    3.17
   2   2 -14   20.58    4.17
   2  -2 -14   21.86    4.54
   2   2 -14   19.81    3.80
   2  -2 -14    5.78    3.62
   2  -2 -14   19.62    4.17
   2   2 -14   18.59    4.23
   2  -2 -13  172.11    9.39
   2   2 -13  177.16    9.52
   2  -2 -13  171.08    9.30
   2   2 -13  171.97    8.47
   2  -2 -13  158.66    8.53
   2  -2 -13  159.20    8.55
   2  -2 -12   57.98    5.70
   2  -2 -12   74.20   10.87
   2   2 -12   78.49   10.82
  -2  -2  12   63.54   10.18
  -2   2  12   78.74   10.25
   2   2 -12   74.80    5.85
   2  -2 -12   70.51    5.96
   2   2 -12   66.72    5.99
   2  -2 -12   71.44    6.49
   2  -2 -12   68.07    6.28
   2  -2 -11  194.55    9.37
   2  -2 -11  175.69    8.52
   2   2 -11  197.73    8.74
   2  -2 -11  184.77   14.42
   2  -2 -11  170.60    8.23
   2   2 -11  190.67    9.28
   2  -2 -11  191.49    9.17
   2   2 -11  174.80   15.24
   2  -2 -10    2.88    2.41
   2   2 -10   -0.96    2.34
   2  -2  -9   42.10    6.07
   2  -2  -9   34.57    6.03
   2   2  -9   47.88    7.33
   2   2  -8   27.41    6.41
   2  -2  -8   29.58    5.76
   2  -2  -8   28.71    4.43
   2  -2  -7   80.32    6.91
   2  -2  -7   78.74    8.59
   2   2  -7   86.34    9.17
   2   2  -6    3.51    3.67
   2  -2  -6    6.24    3.67
   2  -2  -6    2.46    2.35
   2  -2  -5   90.84    6.82
   2  -2  -5   86.63    7.78
   2   2  -5   93.99    8.23
   2   2  -4  424.90   15.82
   2  -2  -4  418.10   15.66
   2  -2  -4  400.85   13.24
   2  -2  -3  912.18   22.35
   2   2  -3  956.33   22.87
   2  -2  -3  953.82   19.63
   2   2  -2   35.51    5.34
   2  -2  -2   36.38    5.57
   2  -2  -2   40.49    4.89
   2   2  -1  297.41   12.74
   2  -2  -1  299.88   12.08
   2  -2  -1  311.51   12.94
   2  -2   0  944.95   20.76
   2   2   0  935.87   20.34
   2  -2   0  946.55   20.28
   2  -2   1  343.02   13.12
   2   2   1  331.83   12.67
   2  -2   1  332.84   12.49
   2   2   1  320.31    7.70
   2  -2   2  384.13   14.02
   2   2   2  403.39   14.39
   2   2   2  389.02    9.95
   2  -2   2  393.33   14.52
   2  -2   3  708.19   19.69
   2   2   3  683.57   19.57
   2  -2   3  666.16   19.37
   2  -2   4  216.09   11.87
   2   2   4  200.56   11.53
   2  -2   4  208.27   11.84
   2   2   5  408.64   17.30
   2  -2   5  388.44   16.75
   2  -2   5  417.12   17.28
   2  -2   6   71.73    8.13
   2   2   6   71.52    7.99
   2   2   7  157.30   12.50
   2  -2   7  159.30   12.01
   2  -2   8   14.81    4.15
   2   2   8    3.15    2.46
   2   2   9   53.33    7.59
   2  -2   9   48.24    7.94
  -2  -2 -10   19.71    2.86
  -2  -2 -10   32.26    4.40
  -2   2 -10   38.10    4.53
   2  -2  10   35.39    7.92
   2   2  10   28.12    6.42
   2  -2  11  460.90   25.01
  -2  -2 -11  492.81   13.66
   2   2  11  493.93   25.85
  -2   2 -11  503.21   15.35
  -2  -2 -11  483.52   14.78
  -2  -2 -11  493.97   15.20
  -2  -2 -12   61.99    6.08
  -2   2 -12   53.58    5.82
  -2  -2 -12   44.58    5.21
  -2  -2 -12   45.26    5.17
  -2  -2 -13   -0.01    2.86
  -2  -2 -13    0.12    3.31
  -2   2 -13   -0.70    1.33
  -2  -2 -13    8.20    3.07
  -2   2 -13    0.55    3.41
  -2  -2 -14    1.40    2.92
  -2  -2 -14   -6.24    3.08
  -2  -2 -14   -1.25    2.45
  -2   2 -14    0.63    2.88
  -2  -2 -15   53.11    5.09
  -2   2 -15   54.06    5.09
  -2  -2 -15   57.75    4.94
  -2   2 -16    3.15    2.12
  -2  -2 -16    0.69    2.16
  -2  -2 -17    6.82    1.88
  -2  -2 -17    3.97    1.37
  -2   2 -17    7.28    2.05
   2  -3 -19    8.95    1.55
   2   3 -19   10.36    1.39
   2   3 -18   24.49    2.89
   2  -3 -18   22.65    2.71
   2   3 -18   30.13    2.97
   2  -3 -18   27.50    3.07
   2  -3 -18   20.69    2.09
   2  -3 -17    2.84    2.38
   2   3 -17   11.81    2.92
   2  -3 -17   13.06    2.96
   2  -3 -17   11.78    3.28
   2   3 -17   11.60    2.85
   2   3 -16   16.75    3.58
   2  -3 -16   18.15    3.73
   2   3 -16   18.20    2.72
   2  -3 -16   13.28    3.44
   2  -3 -16   18.60    4.12
   2   3 -16   19.09    3.82
   2   3 -15   21.48    4.33
   2   3 -15   18.82    3.38
   2  -3 -15   23.64    4.26
   2  -3 -15   21.11    4.25
   2   3 -15   22.49    3.96
   2  -3 -15   16.73    4.42
   2  -3 -14  384.61   12.58
   2   3 -14  456.88   13.80
   2  -3 -14  418.14   13.56
   2   3 -14  434.02   14.14
   2   3 -14  422.57   14.28
   2  -3 -14  430.41   14.30
   2  -3 -14  441.07   14.49
   2  -3 -13    1.58    2.95
   2  -3 -13   -3.67    2.96
   2  -3 -13   -2.20    2.33
   2   3 -13    1.18    2.74
   2  -3 -13   -0.28    3.22
   2   3 -13   -1.60    1.96
   2  -3 -12  620.10   16.50
   2   3 -12  659.73   17.02
   2  -3 -12  655.22   17.49
   2   3 -12  640.74   28.47
   2  -3 -12  616.43   27.58
   2  -3 -12  667.17   16.47
   2  -3 -12  638.25   16.93
   2   3 -12  637.64   17.22
   2  -3 -12  637.90   17.26
   2   3 -12  679.27   16.56
  -2  -3  12  637.41   29.10
  -2   3  12  643.18   29.43
   2  -3 -11  434.18   13.63
   2  -3 -11  446.95   13.95
   2  -3 -11  449.16   13.95
   2  -3 -11  473.54   23.92
   2   3 -11  455.26   23.26
  -2  -3  11  478.60   24.35
   2   3 -11  459.47   14.12
   2   3 -11  436.71   13.84
   2  -3 -11  470.86   14.31
  -2   3  11  448.19   23.60
   2   3 -11  447.98   13.25
   2  -3 -10  290.07   17.55
   2   3 -10  274.42   17.83
   2   3  -9   59.17    8.73
   2  -3  -9   58.53    6.93
   2  -3  -9   52.07    8.19
   2  -3  -8  314.29   15.51
   2  -3  -8  349.14   17.32
   2   3  -8  372.85   18.20
   2  -3  -7   21.14    3.92
   2  -3  -7   20.48    4.46
   2   3  -7   25.13    5.46
   2  -3  -6  136.64    9.23
   2  -3  -6  146.51   10.51
   2   3  -6  142.89   10.44
   2  -3  -5   69.68    6.52
   2   3  -5   63.73    7.38
   2  -3  -5   72.30    7.38
   2  -3  -4  721.22   20.45
   2  -3  -4  723.06   19.51
   2   3  -4  697.30   20.15
   2  -3  -3   49.04    5.69
   2   3  -3   55.79    6.18
   2  -3  -3   49.10    5.60
   2  -3  -2    2.19    3.33
   2   3  -2   -1.42    3.13
   2  -3  -2    2.75    3.33
   2  -3  -1  145.08    9.09
   2  -3  -1  158.06    9.86
   2   3  -1  131.25    8.71
   2  -3   0  202.22    9.65
   2  -3   0  205.07   10.85
   2  -3   0  196.45   10.89
   2   3   0  207.62    9.87
   2   3   0  207.25   10.81
   2   3   1  553.40   16.16
   2  -3   1  565.13   16.16
   2  -3   1  523.35   17.62
  -2  -3  -1  573.48   13.29
   2   3   2 2361.02   34.64
   2  -3   2 2303.76   33.74
   2  -3   2 2311.22   37.04
  -2  -3  -2 2359.21   24.20
   2   3   3  998.65   23.69
   2  -3   3  984.85   23.37
   2  -3   3 1042.10   25.95
   2  -3   4  216.31   11.88
   2   3   4  225.76   12.39
   2  -3   4  219.92   13.05
   2  -3   5  188.15   11.92
   2   3   5  189.51   12.09
   2  -3   5  194.45   12.65
   2  -3   6   19.43    5.45
   2  -3   6   28.62    5.59
   2   3   6   21.24    5.19
   2  -3   7    7.33    4.45
   2  -3   7   11.28    5.04
   2   3   7   -1.55    1.91
   2  -3   8   -0.04    3.65
   2   3   8    1.07    3.36
   2  -3   8    4.41    3.44
   2  -3   9   19.23    5.34
   2  -3   9   10.67    3.94
   2   3   9   21.65    5.40
  -2  -3 -10  734.74   17.80
  -2  -3 -10  732.65   16.96
   2  -3  10  741.65   30.36
   2   3  10  718.99   30.20
  -2   3 -10  751.88   18.19
   2  -3  10  728.92   16.52
   2  -3  10  741.65   30.88
  -2   3 -11  587.16   16.27
  -2  -3 -11  544.62   14.88
  -2  -3 -11  599.02   16.19
  -2  -3 -11  593.24   16.85
  -2  -3 -11  581.98   16.53
  -2  -3 -12  420.35   13.69
  -2  -3 -12  400.69   12.62
  -2   3 -12  429.88   14.02
  -2  -3 -12  404.97   13.96
  -2  -3 -12  402.86   13.81
  -2  -3 -13  192.08    8.65
  -2  -3 -13  181.91    9.14
  -2   3 -13  184.42    9.26
  -2  -3 -13  201.78    9.79
  -2  -3 -13  192.90    9.60
  -2  -3 -14   32.91    4.68
  -2  -3 -14   30.53    4.33
  -2  -3 -14   31.32    4.43
  -2   3 -14   26.36    3.92
  -2  -3 -15   16.24    3.12
  -2   3 -15   13.22    3.18
  -2  -3 -15   16.90    3.34
  -2  -3 -16   10.27    2.72
  -2   3 -16   10.39    2.51
  -2  -3 -16    9.67    2.44
  -2   3 -17   53.00    3.29
  -2  -3 -17   51.46    3.14
  -2  -3 -17   60.44    3.32
   2   4 -18   12.10    1.72
   2  -4 -18    9.52    1.55
   2  -4 -18   10.22    2.14
   2   4 -18    9.52    1.88
   2  -4 -17  118.50    5.65
   2  -4 -17  123.43    5.65
   2  -4 -17  131.34    6.46
   2   4 -17  122.62    6.00
   2   4 -17  113.61    5.68
   2  -4 -16    4.36    2.57
   2  -4 -16    5.92    2.98
   2   4 -16    5.23    1.71
   2   4 -16    7.63    2.77
   2   4 -16    4.89    2.42
   2  -4 -16    4.16    3.19
   2  -4 -15  174.11    8.35
   2   4 -15  158.35    7.97
   2  -4 -15  165.26    8.84
   2   4 -15  165.59    8.45
   2  -4 -15  160.92    8.29
   2   4 -15  174.97    8.57
   2  -4 -15  163.04    8.54
   2   4 -14    5.02    2.97
   2  -4 -14    9.99    3.52
   2  -4 -14    8.74    3.89
   2   4 -14   10.26    3.49
   2   4 -14    5.14    2.64
   2  -4 -14   12.22    3.78
   2  -4 -14    5.50    3.44
   2   4 -13   11.29    3.61
   2  -4 -13   11.51    3.34
   2  -4 -13    2.98    4.26
   2  -4 -13    4.82    3.84
   2   4 -13   10.24    3.04
   2  -4 -13   11.34    3.04
   2   4 -13   10.90    3.45
   2  -4 -13   10.98    3.55
   2  -4 -12  189.94    9.48
   2   4 -12  203.33    9.42
   2   4 -12  194.78    9.83
   2  -4 -12  212.23    9.79
   2  -4 -12  209.02    9.86
   2   4 -12  201.40    9.65
   2  -4 -12  195.46    9.94
   2  -4 -12  195.05   10.22
   2  -4 -11  491.81   14.97
   2   4 -11  480.53   23.55
   2   4 -11  538.01   15.47
   2  -4 -11  520.65   14.79
   2  -4 -11  530.53   15.41
   2  -4 -11  497.61   14.46
  -2  -4  11  482.87   24.77
  -2   4  11  514.32   25.13
   2   4 -11  512.69   14.76
   2  -4 -11  506.16   15.32
   2  -4 -11  518.15   24.42
   2  -4 -10   32.72    5.98
   2  -4 -10   40.65    4.54
  -2   4  10   52.69    8.09
   2   4 -10   42.40    7.98
   2   4 -10   49.18    5.01
   2  -4 -10   40.72    6.85
   2  -4 -10   44.79    4.89
   2  -4 -10   36.68    4.81
   2  -4  -9   31.89    6.69
   2  -4  -9   40.46    6.14
   2   4  -9   39.79    7.10
   2  -4  -8  167.73   12.11
   2  -4  -8  161.83   12.29
   2   4  -8  170.65   12.32
   2  -4  -7  467.86   19.30
   2  -4  -7  493.34   19.65
   2   4  -7  476.03   19.30
   2  -4  -6  361.36   16.19
   2  -4  -6  399.65   16.64
   2   4  -6  395.96   16.65
   2  -4  -5    1.75    2.89
   2  -4  -5    4.01    1.78
   2   4  -4  134.27    8.86
   2  -4  -4  147.98    9.92
   2  -4  -4  140.56    9.39
   2  -4  -3   -1.25    3.21
   2  -4  -3   -2.11    2.26
   2   4  -3    6.37    2.82
   2  -4  -2 1086.75   23.79
   2   4  -2 1096.72   23.75
   2  -4  -2 1084.63   24.70
   2  -4  -1  437.17   15.20
  -2  -4   1  441.81   14.60
   2  -4  -1  425.80   15.46
   2   4  -1  418.43   14.69
   2  -4   0 1228.29   27.88
   2   4   0 1225.10   23.63
   2   4   0 1230.38   25.29
  -2  -4   0 1181.91   22.90
   2  -4   0 1150.38   24.79
   2  -4   1  180.09    9.18
  -2  -4  -1  187.59    8.72
   2  -4   1  174.65   11.39
   2   4   1  187.94    9.46
   2   4   2    5.59    2.46
   2  -4   2    1.86    1.23
   2  -4   2    2.73    4.63
  -2  -4  -2   -2.74    0.97
   2  -4   3   56.27    7.67
   2  -4   3   50.50    5.50
   2   4   3   55.18    6.00
   2   4   4  298.24   13.91
   2  -4   4  293.20   13.68
   2  -4   4  274.12   15.14
   2   4   5  851.62   24.73
   2  -4   5  835.19   24.20
   2  -4   5  827.61   26.87
   2  -4   6  131.96   10.15
   2   4   6  134.15   10.69
   2  -4   7  144.52   11.45
   2   4   7  132.66   10.89
   2  -4   7  141.29   13.28
   2  -4   8    6.28    2.99
   2   4   8    2.86    3.55
   2  -4   9   16.95    2.80
  -2  -4  -9   18.09    3.17
   2  -4   9   15.77    4.98
  -2  -4  -9   16.38    3.40
  -2   4  -9   15.62    3.01
   2  -4   9   18.04    5.29
   2   4   9    7.32    3.14
   2  -4  10 2960.28   58.99
   2   4  10 2755.55   57.60
  -2  -4 -10 2906.77   34.39
  -2   4 -10 2838.46   34.62
  -2   4 -10 2858.12   34.59
   2  -4  10 2925.81   33.62
   2  -4  10 2962.21   63.60
  -2  -4 -10 2803.20   34.34
  -2  -4 -10 2926.97   35.94
  -2  -4 -11   79.98    6.57
  -2  -4 -11   85.20    6.54
   2  -4  11   76.10    5.77
  -2  -4 -11   92.16    7.21
  -2  -4 -11   71.43    6.35
  -2   4 -11   75.75    6.35
  -2  -4 -12   58.72    5.42
  -2  -4 -12   58.93    6.19
  -2  -4 -12   60.45    5.49
  -2   4 -12   66.05    6.04
  -2  -4 -12   65.47    6.10
  -2  -4 -13    2.04    3.46
  -2  -4 -13    3.73    2.48
  -2  -4 -13    0.26    2.69
  -2   4 -13    1.86    2.17
  -2  -4 -13    3.43    3.63
  -2  -4 -14  429.42   11.45
  -2  -4 -14  415.90   11.75
  -2   4 -14  434.58   12.28
  -2  -4 -14  449.62   13.39
  -2  -4 -15   -3.42    1.72
  -2  -4 -15   -0.38    2.69
  -2  -4 -16    0.18    2.01
  -2  -4 -16   -0.60    1.45
  -2   4 -16    2.27    1.72
   2  -4  17   22.39    1.81
  -2  -4 -17   27.69    2.31
   2  -5 -18    5.50    1.71
   2   5 -18    6.31    1.42
   2   5 -17   -0.36    1.00
   2   5 -17    1.34    1.41
   2   5 -17   -2.41    1.75
   2  -5 -17    1.47    1.94
   2  -5 -16   -0.11    1.67
   2  -5 -16   -2.50    3.32
   2   5 -16    4.54    1.77
   2   5 -16   -1.03    1.65
   2  -5 -16   -0.04    2.46
   2   5 -16    0.46    1.68
   2  -5 -15  136.65    7.59
   2   5 -15  123.85    6.33
   2   5 -15  130.35    6.74
   2   5 -15  132.03    7.17
   2  -5 -15  120.64    6.53
   2  -5 -15  142.56    7.98
   2  -5 -15  134.81    7.68
   2   5 -15  130.49    7.13
   2  -5 -14   25.53    3.83
   2   5 -14   25.74    3.51
   2  -5 -14   26.93    4.71
   2   5 -14   25.22    4.31
   2  -5 -14   22.93    4.22
   2   5 -14   31.41    4.38
   2  -5 -14   31.32    4.44
   2  -5 -14   22.60    4.70
   2   5 -13   30.98    4.10
   2  -5 -13   24.05    4.07
   2   5 -13   29.15    4.87
   2   5 -13   28.26    3.94
   2  -5 -13   22.46    4.79
   2  -5 -13   27.15    4.56
   2  -5 -13   24.34    4.18
   2  -5 -13   19.55    4.79
   2   5 -12   21.05    3.54
   2  -5 -12   16.33    3.40
   2  -5 -12   17.61    4.66
   2  -5 -12   15.57    4.42
   2   5 -12   15.94    4.24
   2  -5 -12   19.94    4.21
   2  -5 -12   14.19    3.75
   2   5 -11   22.77    3.22
   2  -5 -11   17.54    4.34
  -2  -5  11   24.97    6.14
   2   5 -11   26.25    4.58
   2  -5 -11   19.91    3.82
   2  -5 -11   29.05    4.42
   2  -5 -11   21.15    4.76
   2  -5 -10  394.60   13.40
   2  -5 -10  392.62   12.96
   2  -5 -10  398.76   13.67
   2   5 -10  401.41   13.44
   2  -5 -10  368.15   20.73
   2  -5 -10  399.44   13.23
   2  -5 -10  392.51   13.11
   2   5 -10  406.54   20.93
  -2   5  10  392.24   20.38
   2  -5  -9    0.60    2.86
   2  -5  -9    0.23    3.33
   2   5  -9   -3.30    2.79
   2  -5  -8    9.11    2.78
   2  -5  -8   10.46    3.67
   2  -5  -7  119.09   10.30
   2  -5  -7  113.40    9.51
   2   5  -7  107.13    9.30
   2  -5  -6  384.88   17.74
   2  -5  -6  409.67   16.74
   2   5  -6  390.08   16.48
   2   5  -5  156.84   10.06
   2  -5  -5  143.16   10.52
   2  -5  -5  154.73    9.94
   2  -5  -4  487.73   18.76
   2  -5  -4  480.59   16.81
   2   5  -4  477.67   16.48
   2  -5  -3  147.76    8.78
   2  -5  -3  158.41   10.69
  -2  -5   3  163.82   10.79
   2   5  -3  158.29    9.29
   2  -5  -2 1075.59   23.15
   2   5  -2 1090.88   23.25
  -2  -5   2 1118.64   26.43
   2  -5  -2 1038.84   26.40
   2  -5  -1  410.13   14.27
   2   5  -1  388.21   13.86
   2  -5  -1  379.44   16.02
  -2  -5   1  412.51   15.63
   2  -5   0    1.57    0.95
   2  -5   0    3.19    2.77
  -2  -5   0    6.21    3.18
   2   5   0   -2.98    1.87
   2   5   1  267.99   11.26
   2  -5   1  287.35   11.38
   2  -5   1  279.48   15.05
  -2  -5  -1  275.61   11.89
   2   5   1  269.74   12.17
   2  -5   1  269.69   12.21
   2   5   2   82.96    6.58
   2  -5   2   81.49    6.32
   2  -5   2   73.83    7.78
  -2  -5  -2   82.46    6.30
   2   5   3   85.18    7.04
   2  -5   3   87.08    7.01
   2  -5   3   91.87    8.95
   2  -5   4  136.46    9.03
   2   5   4  153.07    9.88
   2  -5   4  141.44   11.72
   2  -5   5   13.98    5.20
   2   5   5    4.87    3.49
   2  -5   5    9.09    3.20
   2   5   6   20.79    4.97
   2  -5   6   22.18    4.74
   2  -5   6   17.95    5.83
   2  -5   7   48.27    8.37
   2  -5   7   38.02    5.84
   2   5   7   60.45    7.67
  -2  -5  -8  262.44   10.45
   2   5   8  252.50   16.28
   2  -5   8  247.95    9.99
   2  -5   8  234.81   17.67
  -2  -5  -9    6.25    2.30
  -2  -5  -9    8.08    3.16
  -2   5  -9    2.88    1.12
  -2   5  -9    3.21    3.06
   2  -5   9    7.28    2.12
   2  -5   9    1.86    4.06
  -2  -5  -9    8.39    2.84
   2   5   9   14.83    4.09
  -2   5 -10  567.81   15.14
  -2  -5 -10  568.04   15.87
  -2   5 -10  565.25   16.33
   2  -5  10  571.24   15.41
  -2  -5 -10  587.16   16.40
  -2  -5 -10  600.45   17.01
  -2  -5 -11   18.76    4.13
  -2  -5 -11   19.77    3.75
  -2   5 -11   25.92    4.45
  -2  -5 -11   17.52    3.24
   2  -5  11   16.10    3.45
  -2   5 -11   17.26    3.47
  -2  -5 -11   15.36    4.10
  -2  -5 -12   18.90    3.71
  -2   5 -12   18.44    3.87
  -2  -5 -12   22.45    3.42
  -2   5 -12   14.84    2.88
  -2  -5 -12   17.09    3.88
  -2  -5 -12   20.05    4.24
  -2  -5 -13  128.57    7.11
  -2  -5 -13  123.54    6.42
  -2   5 -13  123.51    6.87
  -2  -5 -13  124.89    7.78
  -2  -5 -13  123.97    7.64
  -2  -5 -14   40.57    3.93
  -2   5 -14   54.30    4.14
  -2  -5 -14   52.60    5.16
  -2  -5 -14   40.44    3.94
  -2  -5 -14   49.91    4.95
  -2  -5 -15    4.25    2.67
  -2   5 -15    3.52    1.63
  -2  -5 -15    4.43    1.68
  -2  -5 -15    6.19    1.82
  -2  -5 -16    2.17    1.83
   2   6 -17   -1.40    1.11
   2   6 -17   -0.22    1.29
   2  -6 -17   -1.55    2.16
   2   6 -16   92.31    5.20
   2  -6 -16  100.51    5.65
   2  -6 -16   96.42    5.68
   2   6 -16   86.72    4.93
   2   6 -15   89.83    5.40
   2   6 -15   93.76    6.07
   2   6 -15   85.93    5.49
   2  -6 -15   88.56    6.23
   2  -6 -15   98.50    6.75
   2  -6 -14    9.43    4.15
   2   6 -14   10.79    3.76
   2   6 -14   10.38    2.87
   2  -6 -14    6.86    3.04
   2  -6 -14    9.95    3.72
   2  -6 -14    4.72    4.11
   2  -6 -13    2.79    3.65
   2   6 -13    3.29    3.16
   2  -6 -13    3.30    3.01
   2   6 -13    1.72    3.11
   2  -6 -13    1.88    3.24
   2  -6 -13   -0.77    4.54
   2  -6 -12   12.02    4.62
   2  -6 -12   15.86    4.12
   2   6 -12   19.63    4.12
   2  -6 -12    9.24    4.26
   2  -6 -12   20.66    4.18
   2   6 -11  557.86   16.39
   2  -6 -11  537.91   15.93
   2  -6 -11  560.23   16.44
   2  -6 -11  529.86   15.97
   2  -6 -11  565.01   16.66
   2  -6 -10  764.76   18.84
   2  -6 -10  801.51   18.95
   2   6 -10  802.88   19.26
   2  -6 -10  763.94   31.06
  -2  -6  10  835.53   33.09
   2  -6 -10  801.42   19.08
   2  -6 -10  848.54   19.85
   2  -6 -10  810.78   19.77
   2  -6  -9  146.31    8.36
   2  -6  -9  159.04   13.70
   2   6  -9  168.90    9.01
  -2  -6   9  150.75   13.74
   2  -6  -9  172.40    9.13
   2  -6  -9  147.25    8.26
   2  -6  -9  154.38    8.98
   2  -6  -9  167.03    8.63
   2  -6  -8  384.51   20.62
  -2  -6   8  340.97   20.40
   2  -6  -8  392.04   12.89
   2  -6  -8  367.78   12.68
   2  -6  -8  374.54   12.55
   2  -6  -7   51.72    7.49
  -2  -6   7   30.43    6.58
   2  -6  -6    6.22    2.56
  -2  -6   6   -1.94    2.91
   2  -6  -5  304.96   16.72
  -2  -6   5  279.12   16.26
   2  -6  -4  116.15    9.95
  -2  -6   4  101.05   10.05
   2  -6  -3 1395.66   33.52
  -2  -6   3 1431.96   33.62
   2  -6  -2    4.56    2.02
  -2  -6   2    6.83    3.19
   2  -6  -1   61.51    7.32
  -2  -6   1   53.49    6.26
   2  -6   0  338.39   16.24
   2  -6   0  345.02   17.36
  -2  -6   0  359.51   15.42
   2  -6   1  632.54   23.52
   2  -6   1  605.68   21.88
  -2  -6  -1  621.50   19.94
   2  -6   2   18.01    5.60
  -2  -6  -2   29.54    4.60
   2  -6   3  100.25   10.07
   2  -6   4   33.60    6.31
   2  -6   5   36.77    6.65
   2  -6   6   58.87    8.59
  -2  -6  -7  263.50   10.17
   2  -6   7  259.12   10.39
   2  -6   7  272.57   18.46
  -2  -6  -7  270.83   10.12
  -2  -6  -7  262.81   10.48
  -2  -6  -8  715.52   17.68
  -2  -6  -8  686.47   16.48
   2  -6   8  716.57   17.55
   2  -6   8  713.52   30.47
  -2  -6  -8  704.20   17.09
  -2  -6  -9  313.77   11.99
  -2   6  -9  295.01   12.31
   2  -6   9  304.48   11.55
  -2  -6  -9  276.72   10.67
  -2  -6  -9  295.30   11.39
  -2  -6 -10    9.44    3.14
  -2   6 -10    5.97    2.40
  -2  -6 -10   12.61    3.11
   2  -6  10   11.82    3.20
  -2  -6 -10   12.27    3.55
  -2  -6 -10   15.98    4.24
  -2  -6 -11  126.75    7.16
  -2  -6 -11  127.81    7.83
  -2   6 -11  117.55    7.71
  -2  -6 -11  129.52    7.76
  -2  -6 -11  120.94    8.17
  -2  -6 -12    8.75    3.12
  -2   6 -12   11.35    3.59
  -2  -6 -12   12.43    4.29
  -2  -6 -12   13.51    3.92
  -2  -6 -13    4.41    2.74
  -2  -6 -13    6.02    3.29
  -2  -6 -13    5.69    3.18
  -2  -6 -14    4.81    2.43
  -2  -6 -14    6.46    2.83
  -2  -6 -14   12.02    3.10
  -2  -6 -15   20.53    3.13
  -2  -6 -15   16.22    2.52
   2  -6  15   19.59    2.70
   2  -6  16   43.81    2.80
  -2  -6 -16   41.52    2.95
   2  -7 -17  133.71    4.64
   2  -7 -17  212.97    5.85
   2   7 -16    2.85    1.77
   2  -7 -16   -0.80    2.30
   2   7 -16    2.18    1.24
   2   7 -15    2.21    1.94
   2   7 -15    2.51    1.81
   2   7 -15    3.23    2.48
   2  -7 -15    4.59    3.30
   2   7 -14   41.08    4.96
   2  -7 -14   44.23    5.23
   2  -7 -14   35.62    5.11
   2  -7 -14   46.01    5.00
   2  -7 -14   35.90    4.41
   2   7 -14   38.14    4.45
   2  -7 -13   18.59    4.58
   2  -7 -13   24.33    4.19
   2   7 -13   27.60    4.73
   2   7 -13   21.02    4.02
   2  -7 -13   25.72    4.70
   2  -7 -13   20.16    4.63
   2  -7 -12   52.95    5.87
   2   7 -12   78.80    6.80
   2  -7 -12   67.25    6.42
   2  -7 -12   69.84    6.44
   2  -7 -12   63.78    6.69
   2  -7 -11  150.40    8.86
   2   7 -11  166.95    9.50
   2  -7 -11  166.64    9.20
   2  -7 -11  165.37    9.35
   2  -7 -11  184.22   10.07
   2  -7 -10  638.85   17.20
   2   7 -10  666.47   17.97
   2  -7 -10  693.93   18.33
   2  -7 -10  672.31   17.65
   2  -7 -10  688.34   18.19
   2  -7 -10  664.61   18.05
   2   7  -9 1918.98   29.75
   2  -7  -9 1945.78   50.31
   2  -7  -9 1885.60   28.91
   2  -7  -9 1990.22   30.36
  -2  -7   9 2014.36   51.45
   2  -7  -9 1988.58   30.37
   2  -7  -9 2025.01   30.59
   2  -7  -9 1955.21   29.99
   2  -7  -8  150.33    8.31
   2   7  -8  155.24    8.65
   2  -7  -8  146.67   13.51
   2  -7  -8  145.64    8.50
   2  -7  -8  143.04    8.32
  -2  -7   8  164.79   15.19
   2  -7  -8  163.54    8.78
   2  -7  -8  152.04    8.44
   2  -7  -8  145.21    8.71
   2  -7  -7  147.22    7.69
   2   7  -7  136.22    7.55
   2  -7  -7  130.85   12.12
   2  -7  -7  148.84    8.23
  -2  -7   7  155.16   13.48
   2  -7  -7  158.47    8.51
   2  -7  -7  143.11    8.16
   2  -7  -7  149.58    8.23
   2  -7  -7  158.54    8.61
   2  -7  -6  109.79   10.75
  -2  -7   6  114.01   11.58
   2  -7  -5  178.47   13.51
  -2  -7   5  186.06   14.26
   2  -7  -4   67.81    9.04
  -2  -7   4   70.52    9.32
   2  -7  -3  262.72   15.87
  -2  -7   3  255.23   15.59
   2  -7  -2    8.61    3.18
  -2  -7   2    8.35    3.43
   2  -7  -1  512.86   21.41
  -2  -7   1  563.31   21.70
   2  -7   0  276.04   15.96
  -2  -7   0  271.24   14.94
   2  -7   1  250.51   15.25
   2  -7   1  263.94   15.92
  -2  -7  -1  272.28   14.34
   2  -7   2  129.49   10.97
   2  -7   2  146.11   12.63
   2  -7   3    1.24    1.64
   2  -7   3   -1.94    2.93
   2  -7   4   30.11    5.93
   2  -7   5   23.69    7.45
   2  -7   6   92.33    6.23
  -2  -7  -6   87.31    6.14
   2  -7   6   88.68   10.82
  -2  -7  -6   97.75    6.09
  -2  -7  -7  616.46   16.10
  -2  -7  -7  626.48   16.64
   2  -7   7  622.84   16.55
   2  -7   7  610.12   28.59
  -2  -7  -7  594.19   15.19
  -2  -7  -7  626.71   15.46
  -2  -7  -8   49.70    4.70
   2  -7   8   53.88    5.46
  -2  -7  -8   51.10    5.20
  -2  -7  -8   52.83    5.58
  -2  -7  -8   57.57    5.24
  -2  -7  -8   54.60    5.33
  -2  -7  -9  255.30   10.63
  -2  -7  -9  256.91   11.02
  -2   7  -9  252.97   11.59
  -2  -7  -9  253.94   10.48
  -2  -7  -9  253.84   11.04
  -2  -7 -10   11.50    3.14
  -2  -7 -10    8.95    3.46
  -2  -7 -10    6.25    2.94
  -2   7 -10   10.26    3.69
  -2  -7 -10    9.50    3.41
  -2   7 -11  218.29    9.52
  -2  -7 -11  229.81    9.40
  -2  -7 -11  254.16   10.63
  -2   7 -11  234.94   10.65
  -2  -7 -11  235.90   10.53
  -2  -7 -11  232.84    9.79
  -2  -7 -12  119.72    7.25
  -2   7 -12  110.78    7.08
  -2  -7 -12  109.88    7.18
  -2  -7 -12  117.36    7.04
  -2  -7 -13    1.99    2.23
  -2  -7 -13   -0.31    2.65
  -2  -7 -13   -0.90    2.43
  -2  -7 -14   24.48    2.95
   2  -7  14   24.63    3.08
  -2  -7 -14   28.85    3.47
   2  -7  15   27.42    2.67
  -2  -7 -15   26.92    2.52
  -2  -7 -15   26.31    2.67
   2   8 -16    7.59    1.81
   2  -8 -16    6.76    1.86
   2   8 -15    6.88    2.39
   2   8 -15    4.51    1.89
   2   8 -15    4.38    1.08
   2  -8 -15   -0.13    2.40
  -2  -8  14    6.29    2.08
   2  -8 -14    2.98    2.79
   2   8 -14    1.56    2.99
   2  -8 -14    0.62    3.36
   2   8 -14    6.14    2.75
   2  -8 -14   -0.48    3.10
   2  -8 -13   -4.17    3.83
   2   8 -13   -1.66    3.24
   2   8 -13    0.71    2.60
   2  -8 -13   -2.43    3.65
   2  -8 -13    5.05    3.07
   2  -8 -12   28.97    4.58
   2   8 -12   30.83    4.83
   2  -8 -12   30.45    4.87
   2  -8 -12   31.75    4.96
   2  -8 -12   25.60    4.98
   2  -8 -11   53.39    5.78
   2   8 -11   59.73    6.16
   2  -8 -11   56.71    6.16
   2  -8 -11   64.92    6.39
   2  -8 -11   65.30    6.51
   2  -8 -10    9.47    3.62
   2  -8 -10    8.15    3.35
   2   8 -10   11.31    3.95
   2  -8 -10   16.65    4.19
   2  -8 -10   11.52    4.37
   2  -8 -10   10.02    4.48
   2  -8  -9  196.92    9.85
   2   8  -9  195.22   10.01
   2  -8  -9  215.97   10.57
   2  -8  -9  207.50   10.42
   2  -8  -9  201.55   10.28
   2  -8  -9  200.99   10.14
   2  -8  -8  430.27   13.66
   2  -8  -8  460.84   15.03
   2   8  -8  436.04   14.26
   2  -8  -8  476.90   14.83
   2  -8  -8  451.49   14.77
   2  -8  -8  468.58   14.93
   2  -8  -8  479.79   15.02
   2  -8  -7   -1.29    2.47
   2   8  -7    5.07    3.18
   2  -8  -7    3.47    2.75
   2  -8  -7    2.60    2.98
  -2  -8   7    1.47    3.20
   2  -8  -7   11.04    2.96
   2  -8  -7    6.32    2.63
   2  -8  -7    0.79    3.17
   2  -8  -7   -1.45    3.96
   2  -8  -6   73.63    9.83
   2  -8  -6   73.33    5.82
   2   8  -6   88.36    6.24
   2  -8  -6   85.01    6.51
  -2  -8   6   82.48   11.78
   2  -8  -6   88.47    6.60
   2  -8  -6   89.35    6.91
   2  -8  -6   79.56    6.47
   2  -8  -6   76.89    6.17
   2  -8  -5   37.84    4.70
   2  -8  -5   44.94    5.08
   2  -8  -5   42.73    4.27
  -2  -8   5   36.36    7.00
   2  -8  -5   39.50    4.78
   2  -8  -5   31.75    4.30
   2  -8  -5   33.84    6.41
   2  -8  -5   39.16    4.81
   2  -8  -4  272.27   17.13
  -2  -8   4  262.54   17.11
   2  -8  -3   80.48    9.36
  -2  -8   3   84.84    9.62
   2  -8  -2   12.45    3.70
  -2  -8   2   19.79    4.75
   2  -8  -1 1078.04   33.19
  -2  -8   1 1127.76   33.30
  -2  -8   0  110.32   10.38
   2  -8   0  136.38   12.01
   2  -8   1   12.18    3.81
  -2  -8  -1   33.42    6.13
   2  -8   2  201.19   14.28
   2  -8   2  220.26   15.43
   2  -8   3  171.49    8.41
   2  -8   3  155.58   12.88
   2  -8   3  176.40   15.11
  -2  -8  -3  166.13    8.37
  -2  -8  -4    2.01    2.56
   2  -8   4   -6.09    3.14
   2  -8   4   -5.09    2.71
   2  -8   4   -1.29    1.48
   2  -8   4    1.49    2.06
  -2  -8  -5  347.40   12.02
   2  -8   5  334.30   12.21
   2  -8   5  310.93   18.54
   2  -8   5  311.06   19.84
   2  -8   5  326.15   11.67
  -2  -8  -5  338.44   11.96
  -2  -8  -6    8.39    2.46
  -2  -8  -6    8.38    2.77
   2  -8   6    5.88    3.86
   2  -8   6    5.84    2.30
  -2  -8  -7  448.97   13.56
  -2  -8  -7  439.15   14.14
  -2  -8  -7  447.85   13.90
   2  -8   7  468.86   14.35
  -2  -8  -7  446.45   14.11
  -2  -8  -8  416.13   13.65
  -2   8  -8  417.29   15.08
  -2  -8  -8  435.95   14.16
   2  -8   8  433.00   13.89
  -2  -8  -8  434.76   13.33
  -2  -8  -8  432.14   12.91
  -2  -8  -8  430.04   13.87
  -2  -8  -9   66.64    5.23
  -2  -8  -9   61.38    5.54
  -2  -8  -9   57.88    6.01
  -2   8  -9   63.13    6.72
   2  -8   9   62.28    5.78
  -2  -8  -9   62.71    5.30
  -2  -8  -9   65.20    5.83
  -2  -8 -10  161.25    8.18
  -2  -8 -10  158.67    8.76
  -2   8 -10  149.62    9.08
   2  -8  10  153.86    8.29
  -2   8 -10  153.27    8.47
  -2  -8 -10  153.17    8.01
  -2  -8 -10  161.00    8.50
  -2  -8 -11   42.60    5.09
  -2  -8 -11   35.70    4.20
  -2  -8 -11   40.61    4.74
  -2   8 -11   37.32    5.11
   2  -8  11   39.07    4.71
  -2   8 -11   39.59    4.44
  -2  -8 -11   36.42    4.25
  -2  -8 -12    8.97    2.66
  -2   8 -12    8.74    2.69
  -2  -8 -12    7.39    3.02
   2  -8  12    6.27    3.00
  -2  -8 -12    6.44    2.66
  -2  -8 -13   21.57    3.34
   2  -8  13   19.50    2.98
  -2  -8 -13   16.40    2.67
  -2  -8 -14   -0.51    1.78
  -2   8 -14   -2.42    1.39
   2  -8  14    1.38    1.69
  -2  -8 -14    1.05    1.40
  -2  -8 -15   72.13    3.17
   2  -8  15   77.73    3.28
  -2  -8 -15   71.02    3.20
   2   9 -15    5.22    2.04
   2   9 -15    6.46    1.76
   2   9 -14   12.66    2.87
   2  -9 -14   65.95    5.16
   2   9 -14   11.28    2.77
   2  -9 -14   51.30    5.02
   2  -9 -14   10.79    2.97
   2  -9 -13  105.67    6.31
   2   9 -13  107.49    6.36
   2  -9 -13   95.50    6.31
   2   9 -13  104.06    6.52
   2  -9 -13  102.22    6.27
   2  -9 -13  117.53    6.86
  -2  -9  13   95.53    5.24
   2  -9 -12  108.14    6.71
   2   9 -12  126.08    7.54
   2  -9 -12  113.66    7.44
   2  -9 -12  118.11    7.16
  -2  -9  12  136.03    6.73
   2  -9 -12  124.90    7.52
   2  -9 -11  349.40   12.58
   2   9 -11  338.04   12.38
   2  -9 -11  342.42   12.51
   2  -9 -11  370.32   12.64
   2  -9 -10  192.19    9.25
   2   9 -10  194.18    9.53
   2  -9 -10  203.38   10.01
   2  -9 -10  195.96    9.75
   2  -9 -10  220.88   10.28
   2  -9 -10  208.00   10.03
   2  -9  -9   43.53    5.19
   2   9  -9   45.16    5.29
   2  -9  -9   48.06    5.51
   2  -9  -9   50.74    5.76
   2  -9  -9   53.31    6.02
   2  -9  -9   47.00    5.73
   2  -9  -8   -0.97    2.96
   2  -9  -8    1.59    3.28
   2   9  -8    7.01    2.67
   2  -9  -8   -6.52    3.32
   2  -9  -8    2.01    3.18
   2  -9  -8   -7.81    4.08
   2  -9  -8   -2.86    4.01
   2  -9  -7  758.37   16.97
   2   9  -7  751.02   18.16
   2  -9  -7  780.55   19.05
   2  -9  -7  783.39   19.22
   2  -9  -7  760.79   18.48
   2  -9  -7  771.57   19.49
   2  -9  -7  768.01   19.08
   2   9  -6   20.81    3.56
   2  -9  -6   30.96    4.78
   2  -9  -6   23.91    4.31
   2  -9  -6   26.40    4.41
   2  -9  -6   26.23    4.86
   2  -9  -6   36.27    5.17
   2   9  -5  401.37   12.32
   2  -9  -5  382.62   22.91
   2  -9  -5  404.46   13.93
   2  -9  -5  401.58   12.75
   2  -9  -5  406.00   13.53
   2  -9  -5  405.58   13.04
  -2  -9   5  404.64   23.85
   2  -9  -5  407.14   13.83
   2  -9  -5  381.35   13.30
  -2  -9   4  573.84   14.77
   2  -9  -4  515.54   25.49
   2  -9  -4  585.66   15.85
   2  -9  -4  555.11   15.19
  -2  -9   4  596.02   27.65
   2  -9  -4  582.46   16.07
   2  -9  -4  586.44   15.87
   2  -9  -3   70.06    5.94
  -2  -9   3   73.47    6.01
   2  -9  -3   57.49    8.28
   2  -9  -3   73.29    5.66
   2  -9  -3   78.23    5.81
  -2  -9   3   84.79   10.72
   2  -9  -3   69.58    5.79
  -2  -9   3   75.25    5.91
   2  -9  -2  493.82   13.64
  -2  -9   2  502.40   14.22
   2  -9  -2  500.59   14.16
   2  -9  -2  504.48   14.20
  -2  -9   2  496.17   23.99
   2  -9  -2  512.72   14.66
   2  -9  -2  480.86   23.92
  -2  -9   2  496.52   14.16
   2  -9  -1   63.34    9.34
   2  -9  -1   61.61    5.17
   2  -9  -1   57.89    5.27
  -2  -9   1   54.34    7.70
  -2  -9   1   64.23    5.36
   2  -9  -1   71.38    5.87
  -2  -9   1   69.66    5.66
  -2  -9   0   -0.67    2.32
   2  -9   0    3.77    2.52
   2  -9   0   -0.78    2.53
  -2  -9   0    8.39    5.61
  -2  -9   0    0.97    2.24
   2  -9   0    3.18    2.32
  -2  -9  -1  106.64    7.03
   2  -9   1  102.05   11.00
   2  -9   1  106.35    6.81
   2  -9   1  106.76    6.61
  -2  -9  -1   93.59    6.26
  -2  -9  -2   10.35    3.35
   2  -9   2    0.08    3.27
   2  -9   2    7.45    2.37
  -2  -9  -2   16.49    2.88
   2  -9   2    8.94    2.11
  -2  -9  -2    8.37    2.67
  -2  -9  -3  592.69   16.24
  -2  -9  -3  599.65   15.06
   2  -9   3  602.10   26.17
   2  -9   3  591.31   15.21
   2  -9   3  610.91   16.08
  -2  -9  -4   22.47    3.73
  -2  -9  -4   19.62    3.69
   2  -9   4   15.32    7.42
   2  -9   4   20.54    5.79
   2  -9   4   24.75    3.81
   2  -9   4   19.58    3.15
  -2  -9  -5  135.73    7.64
   2  -9   5  128.42    7.16
   2  -9   5  130.95    7.88
  -2  -9  -5  125.04    7.84
  -2  -9  -6   98.66    7.09
   2  -9   6  100.71    6.48
   2  -9   6   93.53    6.72
  -2  -9  -6   83.26    6.56
  -2  -9  -6   85.27    6.85
  -2  -9  -7  328.85   12.37
  -2  -9  -7  340.72   12.42
  -2   9  -7  328.83   13.40
   2  -9   7  340.50   11.15
   2  -9   7  313.37   11.90
  -2  -9  -7  333.90   12.17
  -2  -9  -7  327.16   11.51
  -2  -9  -8   46.80    5.37
  -2   9  -8   40.78    5.71
  -2  -9  -8   45.42    5.29
   2  -9   8   41.56    4.95
  -2  -9  -8   47.30    4.86
  -2  -9  -8   43.72    4.59
  -2  -9  -9  219.99    9.81
  -2  -9  -9  206.80    8.71
  -2  -9  -9  204.99    9.41
  -2   9  -9  220.53   10.71
   2  -9   9  220.18    9.81
  -2   9  -9  202.90   10.03
  -2  -9  -9  203.68    9.18
  -2  -9 -10  106.73    6.64
  -2  -9 -10  111.84    7.06
  -2   9 -10  104.04    7.42
   2  -9  10  111.60    6.99
  -2   9 -10  103.52    7.08
  -2  -9 -10   98.16    5.82
  -2  -9 -10  102.28    6.42
  -2  -9 -11  139.46    6.73
  -2  -9 -11  148.86    7.58
  -2  -9 -11  141.31    7.10
  -2   9 -11  136.94    7.69
  -2   9 -11  137.19    7.18
   2  -9  11  133.29    7.01
  -2  -9 -11  146.65    6.54
  -2  -9 -12    1.73    2.37
   2  -9  12    1.29    2.09
  -2   9 -12    1.59    1.83
  -2  -9 -12    2.88    1.96
  -2  -9 -13    0.77    2.10
   2  -9  13   -0.15    1.92
  -2  -9 -13    1.34    1.05
  -2  -9 -14   49.85    3.09
   2  -9  14   45.69    2.76
   2  10 -15   65.53    2.95
   2  10 -14   55.47    3.69
   2  10 -14   52.74    3.63
   2  10 -13   24.26    3.21
   2  10 -13   26.17    3.31
   2 -10 -13   25.20    3.37
   2 -10 -12  153.04    6.78
   2  10 -12  143.37    7.18
   2 -10 -12  135.28    7.17
   2  10 -12  143.56    7.46
   2 -10 -12  164.85    7.74
  -2 -10  12  142.07    6.31
   2 -10 -11   13.61    3.38
   2  10 -11    5.40    2.86
  -2 -10  11    6.33    2.87
   2 -10 -11   14.59    4.16
   2 -10 -11    3.84    3.47
   2 -10 -10  380.46   11.39
   2  10 -10  412.96   12.78
   2 -10 -10  428.67   13.64
   2 -10 -10  436.94   13.45
   2 -10 -10  434.35   12.72
  -2 -10  10  416.99   12.41
   2 -10 -10  399.72   12.87
   2 -10  -9   41.52    5.30
   2 -10  -9   33.05    4.42
   2 -10  -9   31.31    4.81
   2  10  -9   31.96    4.62
  -2 -10   9   32.64    4.64
   2 -10  -8  583.09   14.23
   2  10  -8  610.85   15.84
   2 -10  -8  640.49   16.18
   2 -10  -8  633.56   17.20
  -2 -10   8  627.71   16.29
   2 -10  -8  618.15   16.84
   2 -10  -7    3.42    2.85
   2  10  -7    1.93    2.50
   2 -10  -7    1.99    3.20
   2 -10  -7    1.45    3.37
  -2 -10   7    5.63    3.26
   2  10  -6  239.88    9.76
   2 -10  -6  252.12   10.98
   2 -10  -6  241.04   10.83
  -2 -10   6  240.30   10.63
   2 -10  -6  246.82   10.97
   2 -10  -5  129.74    7.98
   2 -10  -5  123.81    7.67
   2 -10  -5  125.94    7.95
  -2 -10   5  123.19    7.91
   2 -10  -5  127.77    7.95
  -2 -10   4   52.99    4.86
   2 -10  -4   43.80    4.96
   2 -10  -4   55.01    5.35
  -2 -10   4   53.11    5.68
   2 -10  -4   52.29    5.62
   2 -10  -4   54.37    5.53
  -2 -10   3    0.44    2.55
   2 -10  -3    5.70    2.43
   2 -10  -3   -2.84    2.33
   2 -10  -3   -0.12    2.40
   2 -10  -3    3.88    2.58
  -2 -10   3    1.69    3.12
   2 -10  -2    4.35    1.77
  -2 -10   2    4.26    1.68
   2 -10  -2    2.19    2.29
   2 -10  -2    1.17    2.29
   2 -10  -2   -1.53    2.51
  -2 -10   2   -1.14    2.53
   2 -10  -1   53.95    5.09
   2 -10  -1   56.02    5.27
  -2 -10   1   56.06    5.50
   2 -10  -1   57.01    5.38
  -2 -10   1   55.96    5.39
  -2 -10   0   14.89    3.44
   2 -10   0   11.44    2.76
   2 -10   0   15.37    2.85
   2 -10   0   14.31    3.05
  -2 -10   0   16.31    3.54
  -2 -10  -1   51.19    5.35
   2 -10   1   39.43    4.67
   2 -10   1   41.65    4.51
  -2 -10  -1   47.48    5.32
  -2 -10  -2   59.42    5.63
   2 -10   2   54.90    5.32
   2 -10   2   60.87    5.12
  -2 -10  -3    0.39    2.42
   2 -10   3   -2.50    2.59
   2 -10   3   -0.14    1.82
  -2 -10  -4  304.50   10.98
  -2 -10  -4  307.45   11.92
  -2 -10  -4  309.85   10.91
   2 -10   4  297.21   11.75
   2 -10   4  298.86   10.82
  -2 -10  -5   50.52    5.25
  -2 -10  -5   62.76    6.19
  -2 -10  -5   51.00    5.24
   2 -10   5   45.82    5.55
   2 -10   5   48.47    4.48
  -2 -10  -6   31.64    4.53
  -2 -10  -6   28.92    4.84
  -2 -10  -6   23.77    3.94
  -2  10  -6   27.45    4.63
   2 -10   6   23.89    4.25
  -2 -10  -7    6.70    3.19
  -2 -10  -7   13.14    3.76
  -2 -10  -7   14.03    3.82
  -2  10  -7   14.30    4.11
   2 -10   7   16.19    3.82
  -2 -10  -8    3.78    2.89
  -2 -10  -8    1.22    3.05
  -2 -10  -8    4.24    2.88
  -2  10  -8    2.57    3.15
   2 -10   8    1.51    2.97
  -2 -10  -8    1.80    2.01
  -2 -10  -9   -0.02    1.92
  -2 -10  -9    0.80    2.73
  -2 -10  -9    1.69    2.43
  -2  10  -9    2.87    3.36
   2 -10   9    1.37    2.50
  -2  10  -9    0.09    3.01
  -2 -10  -9   -4.88    2.19
  -2 -10 -10   81.76    4.78
  -2 -10 -10   87.98    5.61
  -2 -10 -10   90.84    5.87
  -2  10 -10  108.51    6.99
   2 -10  10   93.57    5.87
  -2  10 -10   93.70    6.20
  -2 -10 -11    4.05    2.52
   2 -10  11    6.71    2.31
  -2  10 -11    3.96    2.38
  -2 -10 -12   16.09    2.68
   2 -10  12   12.81    2.41
  -2 -10 -13   62.28    3.47
  -2  10 -13   54.77    3.04
   2 -10  13   59.32    3.13
   2  11 -13   28.54    2.72
   2  11 -13   28.89    2.88
   2  11 -12   72.57    4.48
  -2 -11  12   77.63    4.02
   2 -11 -12   74.23    4.73
   2  11 -12   78.62    4.83
   2 -11 -11  168.29    7.57
   2  11 -11  166.64    6.97
   2  11 -11  161.83    7.43
  -2 -11  11  175.17    6.83
   2  11 -10   41.02    4.29
   2 -11 -10   39.98    4.57
  -2 -11  10   46.79    4.40
   2 -11  -9  113.95    5.76
  -2 -11   9  103.40    6.58
   2  11  -9   91.85    5.96
   2 -11  -9   98.94    6.85
   2 -11  -9   81.65    6.35
   2  11  -8   52.66    4.74
   2 -11  -8   60.58    5.84
  -2 -11   8   52.60    5.38
   2 -11  -8   51.87    5.31
   2 -11  -7    5.07    3.17
   2  11  -7    6.87    2.90
   2 -11  -7    7.22    3.34
   2 -11  -7    4.02    3.71
  -2 -11   7    2.61    2.91
   2 -11  -6   82.40    6.73
   2 -11  -6   97.98    7.06
  -2 -11   6   89.57    6.76
   2 -11  -6   96.79    6.97
   2 -11  -5  340.81   12.72
   2 -11  -5  335.31   12.35
  -2 -11   5  324.28   12.14
   2 -11  -5  330.17   12.06
  -2 -11   4   56.96    5.86
   2 -11  -4   58.90    5.90
   2 -11  -4   57.83    5.50
   2 -11  -4   58.37    5.70
  -2 -11   4   59.92    4.93
   2 -11  -4   48.87    5.17
  -2 -11   3  345.58   11.69
   2 -11  -3  348.10   12.45
   2 -11  -3  325.67   12.07
   2 -11  -3  346.10   12.27
  -2 -11   3  341.67   12.62
   2 -11  -3  336.42   11.87
  -2 -11   2  696.64   17.04
   2 -11  -2  690.34   16.99
   2 -11  -2  700.17   17.47
   2 -11  -2  683.77   17.06
  -2 -11   2  654.61   16.96
   2 -11  -2  686.45   16.08
  -2 -11   1  336.27   12.17
   2 -11  -1  351.83   12.08
   2 -11  -1  332.75   12.31
   2 -11  -1  338.25   11.95
  -2 -11   1  340.01   12.30
  -2 -11   0  114.86    7.52
   2 -11   0  123.26    7.07
   2 -11   0  111.04    7.45
   2 -11   0  123.82    7.46
  -2 -11  -1  248.04   10.70
   2 -11   1  240.12   10.64
   2 -11   1  255.44   10.16
  -2 -11  -2   -0.98    2.84
   2 -11   2    2.62    2.91
   2 -11   2    3.55    1.96
  -2 -11  -3   10.21    3.79
  -2  11  -3    4.49    2.73
  -2 -11  -3    7.08    2.30
   2 -11   3    2.17    3.13
   2 -11   3    4.09    1.96
  -2 -11  -4  415.42   13.69
  -2  11  -4  396.91   13.84
  -2 -11  -4  405.00   12.26
   2 -11   4  402.38   13.19
  -2 -11  -5   26.93    3.52
  -2 -11  -5   26.24    4.28
  -2 -11  -5   20.63    4.25
  -2  11  -5   26.77    4.62
   2 -11   5   24.88    4.18
  -2 -11  -6   70.47    6.18
  -2 -11  -6   68.35    5.41
  -2 -11  -6   73.79    6.22
  -2  11  -6   69.05    6.57
   2 -11   6   66.44    5.76
  -2 -11  -7    1.37    2.43
  -2 -11  -7    1.43    2.76
  -2 -11  -7    0.18    2.31
  -2  11  -7   -0.93    2.82
   2 -11   7    2.88    2.37
  -2  11  -7    3.99    3.94
  -2 -11  -8   20.72    3.18
  -2 -11  -8   16.57    3.48
  -2 -11  -8   23.61    3.30
  -2  11  -8   20.33    4.42
   2 -11   8   23.22    3.85
  -2  11  -8   20.56    4.61
  -2 -11  -9   22.98    2.83
  -2 -11  -9   24.15    3.65
  -2  11  -9   21.22    3.88
  -2 -11  -9   21.45    3.15
   2 -11   9   24.43    3.50
  -2  11  -9   24.72    4.14
  -2 -11 -10   85.94    4.19
  -2 -11 -10   96.67    5.15
  -2 -11 -10  102.76    5.33
   2 -11  10  100.79    5.43
  -2  11 -10  107.23    5.97
  -2 -11 -11   96.48    4.69
   2 -11  11   99.82    4.73
  -2  11 -11   93.43    4.76
  -2 -11 -12   61.68    3.17
  -2  11 -12   59.86    3.20
   2 -11  12   60.51    3.06
   2  12 -12    8.34    1.38
   2  12 -12    7.81    1.56
   2  12 -11    1.11    1.17
   2 -12 -11    0.68    1.56
   2  12 -10  192.35    6.42
   2 -12 -10  200.49    7.45
   2  12 -10  203.00    7.47
  -2 -12  10  207.52    7.01
   2  12  -9   56.37    3.84
   2 -12  -9   53.91    4.51
   2  12  -9   58.90    4.68
  -2 -12   9   54.44    4.41
   2  12  -8    7.88    2.08
   2 -12  -8    9.08    3.40
   2 -12  -8   10.21    2.93
  -2 -12   8   11.79    3.34
   2 -12  -7   18.95    3.47
   2 -12  -7   17.21    3.52
  -2 -12   7   19.37    3.93
   2 -12  -6   34.76    4.35
   2 -12  -6   35.77    4.70
  -2 -12   6   36.69    4.71
   2 -12  -6   35.41    4.25
   2 -12  -5   59.14    5.21
   2 -12  -5   55.17    5.45
   2 -12  -5   65.92    5.45
  -2 -12   5   54.21    5.55
   2 -12  -4   88.19    6.39
   2 -12  -4   85.63    5.85
  -2 -12   4   82.34    6.67
   2 -12  -4   85.64    6.19
   2 -12  -3   17.79    3.38
  -2 -12   3   25.29    3.63
   2 -12  -3   21.89    3.74
   2 -12  -3   23.61    4.17
   2 -12  -3   29.19    3.97
  -2 -12   3   26.56    4.63
  -2 -12   2   46.28    4.64
  -2 -12   2   46.39    5.54
   2 -12  -2   44.22    4.79
   2 -12  -2   44.91    4.90
   2 -12  -2   51.33    4.73
  -2 -12   1  219.74    9.46
   2 -12  -1  213.40    8.96
   2 -12  -1  216.64    9.72
   2 -12  -1  207.46    8.98
  -2 -12   0   44.41    4.99
   2 -12   0   47.24    4.50
   2 -12   0   46.06    5.24
   2 -12   0   51.69    4.65
  -2 -12  -1   43.25    4.93
   2 -12   1   35.50    3.78
   2 -12   1   39.38    4.94
  -2 -12  -2  233.92   10.15
  -2 -12  -2  215.75    9.27
   2 -12   2  234.36   10.00
  -2  12  -2  216.94    9.15
  -2 -12  -3  146.00    8.28
  -2  12  -3  149.08    7.79
  -2 -12  -3  152.24    7.56
   2 -12   3  151.98    8.12
  -2 -12  -3  146.56    8.21
  -2 -12  -4   83.65    6.41
  -2 -12  -4   80.29    6.14
  -2  12  -4   84.85    6.12
  -2 -12  -4   83.95    5.43
   2 -12   4   75.84    5.93
  -2 -12  -5    2.59    2.84
  -2 -12  -5    2.82    2.67
  -2  12  -5   -2.42    2.64
  -2 -12  -5    3.69    2.22
   2 -12   5    3.06    2.96
  -2 -12  -6    4.42    2.93
  -2 -12  -6    2.27    2.66
  -2  12  -6    7.29    3.25
  -2 -12  -6    2.21    1.34
   2 -12   6    4.38    2.52
  -2  12  -6    4.54    3.10
  -2 -12  -7  140.68    6.04
  -2 -12  -7  142.24    7.22
  -2  12  -7  145.69    7.47
   2 -12   7  144.17    7.03
  -2 -12  -7  138.14    6.69
  -2  12  -7  156.74    8.02
  -2 -12  -8    1.51    1.73
  -2 -12  -8    2.12    2.35
  -2 -12  -8   -2.04    1.67
  -2  12  -8    2.21    2.47
   2 -12   8    1.88    2.06
  -2  12  -8    2.33    2.78
  -2 -12  -9   60.50    3.68
  -2 -12  -9   61.07    3.71
  -2 -12  -9   62.15    4.17
   2 -12   9   61.26    4.06
  -2  12  -9   65.41    4.67
  -2 -12 -10   85.59    3.67
  -2  12 -10   95.63    4.57
   2 -12  10  100.07    4.32
  -2  12 -11   11.40    1.46
   2  13 -10    4.92    1.13
   2 -13 -10    7.00    1.50
   2  13  -9  180.26    6.04
   2 -13  -9  181.06    6.10
   2 -13  -8   51.26    3.77
   2  13  -8   54.59    3.68
   2 -13  -7   17.94    2.91
   2  13  -7   17.19    2.63
   2 -13  -6    7.31    2.46
   2  13  -6    4.25    1.49
   2 -13  -5    3.57    2.07
   2 -13  -5    4.98    2.70
   2 -13  -4   -2.30    2.12
   2 -13  -4    0.32    2.04
   2 -13  -4    1.01    1.80
  -2 -13   3  150.92    6.56
   2 -13  -3  152.78    7.28
   2 -13  -3  156.82    7.04
  -2 -13   2   11.84    2.79
   2 -13  -2    9.38    2.45
   2 -13  -2   10.73    2.74
   2 -13  -2    2.57    2.56
  -2 -13   1   31.93    3.81
   2 -13  -1   33.05    3.63
   2 -13  -1   36.17    4.48
   2 -13  -1   33.83    3.78
  -2 -13   0   24.85    3.84
   2 -13   0   25.92    3.22
  -2 -13   0   30.34    4.06
   2 -13   0   27.87    4.23
  -2 -13  -1   49.61    4.75
  -2 -13  -1   54.02    4.78
  -2 -13  -1   50.05    4.86
   2 -13   1   56.75    5.09
  -2  13  -1   49.20    4.20
  -2 -13  -2   82.68    5.85
  -2 -13  -2   84.92    5.86
  -2 -13  -2   80.49    5.31
   2 -13   2   89.51    5.92
  -2  13  -2   85.23    5.58
  -2 -13  -3   41.60    4.49
  -2 -13  -3   42.29    4.42
  -2  13  -3   40.89    3.78
  -2 -13  -3   38.30    3.64
   2 -13   3   48.11    4.57
  -2  13  -3   40.24    4.38
  -2 -13  -4   -1.05    2.50
  -2 -13  -4   -1.14    2.52
  -2  13  -4    0.18    1.81
  -2 -13  -4    0.38    1.94
   2 -13   4    0.46    2.30
  -2  13  -4   -1.32    2.62
  -2 -13  -5  120.90    6.29
  -2 -13  -5  120.86    6.36
  -2  13  -5  107.12    5.74
   2 -13   5  118.36    6.11
  -2  13  -5  119.92    6.61
  -2 -13  -6   51.93    4.24
  -2  13  -6   52.10    4.06
   2 -13   6   53.98    4.20
  -2 -13  -6   56.78    4.33
  -2  13  -6   59.61    4.71
  -2 -13  -7   34.55    3.19
  -2 -13  -7   34.65    3.42
   2 -13   7   32.96    3.26
  -2  13  -7   32.48    3.39
  -2 -13  -8    2.73    1.52
  -2 -13  -8    5.39    1.53
   2 -13   8    2.25    1.59
  -2  13  -8    3.04    1.73
  -2  13  -9    0.49    0.93
   2 -13   9    0.36    0.87
  -2 -14   8    4.02    1.25
   2 -14  -7    2.11    0.95
   2 -14  -6    0.59    1.12
   2 -14  -5    5.15    1.69
   2 -14  -4   -2.47    1.23
   2 -14  -3  211.89    7.10
  -2 -14   3  222.78    7.90
  -2 -14   2  375.33    8.62
  -2 -14   2  380.33    8.71
   2 -14  -2  394.68    9.43
  -2 -14   1    4.46    1.87
  -2 -14   1    7.96    1.97
   2 -14  -1    6.10    1.69
  -2 -14   1    7.05    2.35
   2 -14  -1    4.99    2.31
  -2 -14   0  250.33    7.89
  -2 -14   0  249.32    7.64
  -2 -14   0  265.08    8.43
   2 -14   0  254.12    8.28
  -2 -14  -1   -1.21    1.94
  -2 -14  -1   -2.48    1.68
  -2 -14  -1   -0.82    1.81
   2 -14   1   -1.43    2.09
  -2 -14  -2   41.66    3.68
  -2 -14  -2   35.85    3.36
  -2 -14  -2   38.29    3.32
   2 -14   2   39.99    3.65
  -2  14  -2   30.79    3.00
  -2 -14  -3  286.03    8.41
  -2 -14  -3  286.54    8.16
  -2 -14  -3  260.21    7.04
   2 -14   3  302.30    8.47
  -2  14  -3  272.69    7.68
  -2 -14  -4   19.80    2.80
  -2 -14  -4   20.31    2.54
   2 -14   4   18.59    2.56
  -2  14  -4   21.16    2.53
  -2 -14  -5   25.23    2.71
  -2  14  -5   26.52    2.65
  -2 -14  -5   25.70    2.65
   2 -14   5   29.32    2.80
  -2 -14  -6   15.24    1.91
  -2 -14  -6   16.76    2.02
   2 -14   6   14.27    1.91
  -2  14  -6   15.53    2.11
  -2 -14  -7    9.74    1.40
  -2 -15   5   29.76    2.18
  -2 -15   4   13.15    1.79
  -2 -15   3   46.14    2.96
  -2 -15   2  103.43    4.30
  -2 -15   1    6.89    1.61
  -2 -15   0   21.67    2.22
  -2 -15  -1   28.52    2.31
  -2 -15  -1   28.58    2.22
  -2 -15  -2    0.17    0.91
  -2 -15  -3    8.35    1.51
   2 -15   3    7.49    1.31
   3   0 -18   -1.64    1.68
   3   0 -18    1.22    1.49
   3   0 -18    1.56    1.41
   3   0 -17  104.65    6.07
   3   0 -17  103.69    5.45
   3   0 -16   -0.01    2.95
   3   0 -16    3.55    2.11
   3   0 -15  596.55   16.33
   3   0 -15  573.02   14.75
   3   0 -14   -0.82    3.68
   3   0 -14   -0.07    2.39
   3   0 -13 1222.51   21.60
   3   0 -13 1152.22   22.14
   3   0 -13 1214.28   24.64
   3   0 -12    3.80    3.48
   3   0 -12   -1.62    2.57
   3   0 -12   -4.16    2.39
   3   0 -11  898.62   19.24
   3   0 -11  925.31   35.36
   3   0 -11  884.56   20.96
   3   0 -11  885.78   18.90
   3   0 -10    2.51    3.14
   3   0 -10    3.60    2.07
   3   0 -10    0.41    2.48
   3   0 -10   -1.38    2.77
   3   0  -9   16.48    4.73
   3   0  -8    4.68    4.00
   3   0  -7  126.43   12.13
   3   0  -6  -10.68    3.32
   3   0  -5 2884.61   51.79
   3   0  -4    1.47    4.93
   3   0  -3 1040.85   30.34
   3   0  -2   -4.77    5.41
   3   0  -2   -0.04    1.90
   3   0  -1  256.41   15.52
   3   0   0   -1.56    5.14
   3   0   0   -6.77    3.60
   3   0   1   83.96    8.66
   3   0   1   86.37    7.06
   3   0   2   -2.59    4.27
   3   0   2   -6.11    2.32
   3   0   3   81.47    9.17
   3   0   3   80.48    7.23
   3   0   4    4.42    2.27
   3   0   4    1.70    2.83
   3   0   5    8.83    4.65
   3   0   5    2.58    3.62
   3   0   6   10.19    2.93
   3   0   6  -10.47    5.11
   3   0   7   -0.10    2.40
  -3   0  -7    1.74    2.32
   3   0   7    1.16    3.61
   3   0   8    5.13    1.65
   3   0   8   -2.74    3.77
  -3   0  -8   -2.81    2.13
   3   0   8   -2.24    3.39
   3   0   9  171.62   15.92
  -3   0  -9  167.06    9.10
   3   0   9  147.34    7.78
   3   0  10    0.41    1.60
  -3   0 -10   -2.80    3.09
  -3   0 -11  786.95   19.56
  -3   0 -11  795.86   17.71
  -3   0 -12   -2.74    3.57
  -3   0 -12   -2.36    1.74
  -3   0 -13    2.05    2.76
  -3   0 -13    2.87    3.02
  -3   0 -14    1.85    2.59
  -3   0 -14    0.57    2.14
  -3   0 -15   71.00    4.60
  -3   0 -15   61.91    3.89
  -3   0 -16   -0.31    1.52
   3  -1 -18   11.30    1.99
   3   1 -18    9.57    2.16
   3  -1 -18    9.57    2.05
   3   1 -18    9.58    2.04
   3  -1 -18    7.98    1.59
   3   1 -18    8.16    1.67
   3  -1 -17   49.69    4.33
   3   1 -17   48.89    4.46
   3  -1 -17   38.60    3.70
   3   1 -17   52.08    3.93
   3   1 -16   -1.13    3.03
   3  -1 -16   -1.12    3.07
   3  -1 -16    1.29    2.29
   3   1 -16   -1.18    2.09
   3  -1 -15   12.03    3.88
   3   1 -15   13.21    3.86
   3  -1 -15   11.85    3.34
   3   1 -15   15.28    3.14
   3  -1 -14  149.71    8.93
   3   1 -14  149.02    7.68
   3  -1 -14  152.90    8.28
   3   1 -14  144.09    7.83
   3   1 -14  167.09    9.35
   3   1 -13  473.53   15.48
   3   1 -13  472.62   14.02
   3  -1 -13  469.17   14.32
   3  -1 -13  478.72   15.72
   3   1 -13  489.90   14.25
   3   1 -12  329.59   12.14
   3  -1 -12  331.86   13.05
   3   1 -12  334.10   13.22
   3  -1 -12  348.23   12.28
   3   1 -12  330.28   11.68
   3   1 -11  405.35   14.30
   3  -1 -11  410.44   12.81
   3   1 -11  401.69   13.33
   3  -1 -11  413.04   23.64
   3   1 -11  427.64   24.31
   3   1 -11  438.07   13.46
   3  -1 -11  409.96   14.35
   3   1 -11  421.84   12.85
   3  -1 -11  408.71   13.21
   3  -1 -10   34.78    4.65
   3   1 -10   32.39    7.09
   3   1 -10   40.07    4.78
   3   1 -10   37.78    4.83
   3   1 -10   34.39    4.16
   3  -1 -10   18.76    6.57
   3  -1 -10   43.73    4.56
   3  -1 -10   42.88    4.54
   3  -1  -9   12.70    3.95
   3   1  -9    0.85    4.60
   3  -1  -8   23.76    5.74
   3   1  -8   15.95    5.41
   3  -1  -7  279.66   17.42
   3   1  -7  261.48   17.24
   3  -1  -6  153.71   12.89
   3   1  -6  149.31   12.77
   3  -1  -5  231.65   15.04
   3   1  -5  256.73   15.84
   3  -1  -4   65.09    8.54
   3   1  -4   40.73    7.28
   3  -1  -3   94.73   10.17
   3   1  -3   91.03    9.76
   3  -1  -3  100.44    7.04
   3  -1  -2    3.48    5.09
   3   1  -2   -0.03    3.82
   3  -1  -2    8.23    3.01
   3   1  -1  294.87   16.45
   3  -1  -1  301.49   16.46
   3  -1   0   -6.35    5.32
   3   1   0    3.01    4.81
   3   1   0   -1.63    4.12
   3  -1   0   -5.91    3.48
   3   1   1  142.44   11.01
   3  -1   1  166.46   12.05
   3  -1   1  148.48    9.94
   3  -1   2   45.75    5.95
   3   1   2   42.77    7.01
   3  -1   2   42.65    6.66
   3   1   3  705.22   24.64
   3  -1   3  696.12   24.46
   3  -1   3  732.20   23.12
   3   1   4   84.15    9.75
   3  -1   4   91.78   10.06
   3  -1   4   93.23    8.66
   3   1   5   93.13   10.28
   3  -1   5   86.86    9.77
   3  -1   5   88.91    8.87
   3  -1   6   41.81    6.52
   3   1   6   49.99    7.27
   3  -1   6   32.46    7.12
   3  -1   7   26.31    5.53
  -3  -1  -7   18.67    3.84
  -3   1  -7   15.14    3.74
   3   1   7   19.21    6.46
   3  -1   7   29.11    6.39
   3  -1   8    0.92    2.00
   3   1   8   -2.02    2.11
   3  -1   8   -3.73    3.73
  -3  -1  -8   -3.11    2.68
  -3   1  -8    2.33    2.52
   3   1   8   -0.27    3.77
   3  -1   8   -9.79    4.53
  -3  -1  -9   57.78    6.21
  -3   1  -9   47.53    5.89
   3  -1   9   49.67    4.69
   3   1   9   50.11    5.04
   3  -1   9   62.91    8.78
   3   1   9   65.75    9.44
   3  -1   9   63.35    9.15
  -3  -1 -10   81.15    6.87
  -3   1 -10   79.99    6.84
   3  -1  10   82.74    6.32
  -3  -1 -11   -0.50    3.41
  -3   1 -11   -0.95    3.39
  -3  -1 -12   21.72    4.38
  -3   1 -12   28.04    4.64
  -3  -1 -12   23.14    3.69
  -3  -1 -13   51.59    4.35
  -3  -1 -13   52.43    5.25
  -3   1 -13   55.89    5.61
  -3  -1 -13   60.69    5.38
  -3   1 -13   53.37    4.77
  -3   1 -14    8.25    2.37
  -3  -1 -14    8.82    2.75
  -3  -1 -14   10.77    3.02
  -3   1 -14    8.50    3.09
  -3  -1 -14    9.12    1.63
  -3   1 -15    4.49    1.74
  -3  -1 -15    7.81    2.13
  -3  -1 -15    5.05    2.23
  -3   1 -15    4.34    2.33
  -3   1 -16  229.59    6.39
  -3  -1 -16  225.74    6.34
   3  -2 -18   51.60    3.23
   3   2 -18   51.05    3.29
   3  -2 -18   50.27    3.05
   3   2 -18   52.28    3.33
   3  -2 -18   53.82    3.21
   3   2 -18   39.95    2.43
   3  -2 -17    0.38    2.18
   3   2 -17   -0.43    1.90
   3  -2 -17   -3.08    2.10
   3  -2 -17   -0.75    1.76
   3   2 -17    4.74    1.67
   3  -2 -16  105.01    6.55
   3   2 -16  113.30    6.65
   3  -2 -16  106.45    6.16
   3   2 -16   99.20    5.56
   3  -2 -15   25.00    4.46
   3   2 -15   17.85    4.31
   3   2 -15   21.11    3.30
   3  -2 -15   17.21    3.58
   3   2 -15   19.42    3.43
   3   2 -14   24.67    4.62
   3   2 -14   25.09    4.08
   3  -2 -14   23.36    4.44
   3  -2 -14   28.72    4.24
   3   2 -14   30.61    4.15
   3   2 -13   14.40    3.96
   3   2 -13   16.01    3.45
   3   2 -13   15.33    3.74
   3  -2 -13   12.25    3.63
   3   2 -13   11.25    2.78
   3  -2 -13   12.86    3.89
   3  -2 -12   72.30    6.74
   3   2 -12   80.64    6.56
   3   2 -12   81.76    6.78
   3   2 -12   74.20    6.09
   3  -2 -12   71.76    6.02
   3  -2 -12   73.85    5.89
   3   2 -12   66.06    5.28
   3  -2 -11  109.62   11.86
   3   2 -11   96.38   11.40
   3   2 -11   99.35    7.48
   3   2 -11  100.88    6.96
   3  -2 -11  110.05    7.79
   3  -2 -11  113.12    7.22
   3  -2 -11  102.24    7.11
   3   2 -11  106.48    6.69
   3   2 -11   97.95    7.26
   3   2 -10  207.76    9.71
   3   2 -10  191.11    9.27
   3  -2 -10  165.92   14.79
   3   2 -10  199.87   16.75
   3   2 -10  212.55   10.38
   3  -2 -10  202.05   10.05
   3  -2 -10  233.53   10.31
   3  -2 -10  207.21    9.36
   3  -2 -10  188.05    9.40
   3   2  -9   14.87    3.07
   3  -2  -9    9.86    3.00
   3   2  -9   11.03    2.80
   3   2  -9    6.44    2.63
   3  -2  -9    5.21    2.55
   3   2  -9    8.54    4.33
   3  -2  -8    6.75    4.56
   3   2  -8   -0.79    1.19
   3  -2  -7  115.92   11.33
   3   2  -7  103.17   11.12
   3  -2  -6  110.55   11.07
   3   2  -6  112.83   11.36
   3   2  -5   80.27    9.68
   3  -2  -5   86.76    7.28
   3  -2  -5   82.42    9.63
   3  -2  -4  831.47   27.42
   3   2  -4  828.45   27.58
   3  -2  -4  776.64   21.10
   3   2  -3   74.30    8.35
   3  -2  -3   63.15    6.30
   3  -2  -3   66.81    8.68
   3  -2  -2  395.58   19.00
   3   2  -2  374.18   18.49
   3  -2  -2  389.53   15.05
   3  -2  -1  173.15   13.14
   3   2  -1  168.74   12.88
   3  -2   0   51.85    8.47
   3   2   0   54.09    7.75
   3   2   0   57.94    6.85
   3  -2   0   51.21    7.03
   3  -2   0   47.54    6.34
   3   2   1  179.40   11.94
   3  -2   1  167.20   11.67
   3  -2   1  176.97   11.42
   3  -2   1  178.03   13.68
   3   2   1  167.96   12.90
   3   2   2  380.72   17.57
   3  -2   2  393.64   17.94
   3  -2   2  351.01   16.49
   3   2   3  100.97   10.34
   3  -2   3   97.03    9.73
   3  -2   3   75.31    8.52
   3  -2   4   26.92    6.03
   3  -2   4   22.96    6.04
   3   2   4   32.63    6.01
   3   2   5   86.65    9.90
   3  -2   5   72.90    8.88
   3  -2   5   75.84    8.94
   3  -2   6   13.83    4.27
   3   2   6   22.94    5.48
   3  -2   6   27.07    6.36
   3  -2   7   16.17    3.19
   3  -2   7    6.65    4.82
  -3  -2  -7   19.25    3.88
  -3   2  -7   11.93    2.87
   3   2   7    6.30    3.84
   3  -2   7    3.74    3.04
   3  -2   8   -0.51    2.09
   3   2   8    1.58    2.37
   3  -2   8    1.82    2.99
  -3  -2  -8    0.73    2.44
  -3   2  -8    2.64    2.48
   3   2   8    6.73    5.46
   3  -2   8   -2.57    3.05
  -3  -2  -9    8.61    2.57
   3  -2   9   16.19    3.25
   3  -2   9   15.37    4.54
  -3  -2  -9   15.01    3.74
  -3   2  -9   14.43    4.21
  -3  -2 -10  138.30    7.49
  -3  -2 -10  132.04    8.38
  -3   2 -10  133.28    8.41
   3  -2  10  138.36    7.86
  -3  -2 -11   46.83    5.25
  -3   2 -11   47.94    5.52
   3  -2  11   41.55    4.30
  -3  -2 -12   55.64    5.79
  -3   2 -12   55.93    5.76
  -3  -2 -12   61.67    5.79
  -3  -2 -12   57.72    5.26
  -3  -2 -13    4.19    3.48
  -3   2 -13    6.33    2.49
  -3  -2 -13    4.98    2.95
  -3   2 -13   -1.15    2.66
  -3  -2 -13    3.62    2.24
  -3  -2 -14   21.53    3.03
  -3   2 -14   21.41    3.59
  -3  -2 -14   19.29    3.25
  -3   2 -14   17.29    2.47
  -3  -2 -14   21.91    2.72
  -3  -2 -15   30.55    3.19
  -3   2 -15   29.43    3.15
  -3  -2 -15   27.39    2.98
  -3   2 -16   42.51    2.74
  -3  -2 -16   43.21    2.80
  -3  -2 -16   39.65    2.47
   3   3 -18   70.21    3.39
   3  -3 -18   75.90    3.53
   3   3 -17   10.13    2.15
   3  -3 -17    9.17    2.03
   3  -3 -17    7.47    1.93
   3  -3 -17    8.96    2.29
   3   3 -17    8.93    1.81
   3  -3 -16   10.96    2.77
   3   3 -16   10.05    2.93
   3  -3 -16    7.85    2.58
   3   3 -16    9.38    2.06
   3  -3 -16   11.20    2.79
   3   3 -16   10.56    2.04
   3  -3 -15    7.66    3.28
   3   3 -15    9.48    3.27
   3   3 -15    7.02    2.81
   3  -3 -15    6.61    3.11
   3   3 -15    8.60    2.30
   3  -3 -14   34.02    4.61
   3   3 -14   29.47    4.75
   3   3 -14   32.13    4.20
   3   3 -14   31.95    3.82
   3   3 -14   36.72    4.10
   3  -3 -14   31.27    4.36
   3   3 -13  359.60   13.15
   3   3 -13  384.60   13.15
   3   3 -13  386.13   12.61
   3  -3 -13  341.45   12.71
   3  -3 -13  387.30   12.89
   3  -3 -13  373.86   13.03
   3   3 -13  378.12   12.00
   3  -3 -12  856.09   18.96
   3  -3 -12  825.09   19.15
   3   3 -12  799.35   19.47
   3   3 -12  811.61   19.44
   3   3 -12  820.95   19.02
   3  -3 -12  795.43   18.72
   3   3 -12  811.52   17.69
   3  -3 -12  830.66   19.77
   3   3 -11  293.45   11.96
   3   3 -11  299.70   11.78
   3   3 -11  301.30   12.10
   3  -3 -11  298.34   11.65
   3  -3 -11  310.79   12.23
   3  -3 -11  311.19   12.12
   3   3 -10   40.36    4.93
   3  -3 -10   35.47    4.62
   3   3 -10   44.80    5.23
   3  -3 -10   30.14    4.32
   3  -3 -10   49.83    8.47
   3   3 -10   35.82    7.47
   3   3 -10   36.05    4.36
   3  -3 -10   27.52    4.88
   3   3  -9   12.58    5.25
   3  -3  -9    6.38    3.48
   3   3  -9    3.13    2.73
   3   3  -9    5.75    2.39
   3   3  -9    9.67    2.92
   3  -3  -9    4.73    1.90
   3  -3  -9    2.68    2.69
   3  -3  -8   38.79    7.24
   3   3  -8   51.95    9.56
   3  -3  -7  266.78   16.88
   3   3  -7  234.13   16.23
   3  -3  -6   -3.59    2.50
   3  -3  -6   -2.62    3.34
   3   3  -6    4.74    3.61
   3  -3  -5  100.34   10.75
   3   3  -5  101.56   10.36
   3  -3  -5  101.97    8.77
   3  -3  -4 1130.62   31.92
   3   3  -4 1096.71   31.45
   3  -3  -4 1069.30   27.04
   3  -3  -3  679.33   24.59
   3   3  -3  681.46   24.70
   3  -3  -3  650.93   20.96
   3  -3  -2   33.46    6.11
   3   3  -2   35.39    6.94
   3  -3  -2   30.89    5.30
   3  -3  -1   84.22    9.05
   3   3  -1   69.73    8.89
   3  -3  -1   86.15    7.74
   3  -3   0    7.20    3.31
   3  -3   0   12.72    3.85
   3  -3   1    1.87    3.23
   3   3   1    4.14    3.98
   3   3   1    6.30    3.70
   3  -3   1    0.54    3.32
   3  -3   1    2.84    2.45
   3   3   2  156.78   11.72
   3  -3   2  152.85   11.39
   3  -3   2  164.05   12.42
   3   3   3  435.70   19.70
   3  -3   3  435.44   19.44
   3  -3   3  416.73   19.34
   3   3   4   87.98    9.54
   3  -3   4   83.41    9.64
   3  -3   4   74.80    8.83
   3   3   5   80.03    9.27
   3  -3   5   74.25    8.58
   3  -3   5   74.15    9.99
   3  -3   6   55.83    8.13
   3   3   6   60.61    8.78
   3  -3   6   69.19    9.46
   3   3   7  150.19   13.36
   3  -3   7  127.22   12.46
  -3  -3  -7  143.12    8.19
  -3   3  -7  147.13    8.31
   3  -3   7  146.05    8.05
   3   3   7  141.20    7.72
   3  -3   7  145.59   13.47
   3  -3   8    4.01    1.46
   3   3   8    1.66    1.44
   3  -3   8   -7.43    5.79
  -3  -3  -8    1.91    3.20
  -3   3  -8    0.40    2.35
   3   3   8    1.16    3.56
   3  -3   8    0.52    2.67
  -3  -3  -9  179.96    8.89
  -3  -3  -9  174.65    9.15
  -3   3  -9  177.81    9.48
   3  -3   9  173.61    8.99
  -3  -3 -10  250.68   10.23
  -3  -3 -10  244.75   10.79
  -3   3 -10  261.18   11.07
   3  -3  10  244.86   10.28
  -3  -3 -11  429.82   12.68
  -3  -3 -11  400.37   13.33
  -3   3 -11  421.59   13.82
   3  -3  11  444.43   12.86
  -3  -3 -11  422.38   13.96
  -3  -3 -12   55.48    4.56
  -3  -3 -12   59.33    5.46
  -3   3 -12   59.53    5.64
   3  -3  12   57.96    4.64
  -3  -3 -12   54.47    5.45
  -3  -3 -12   60.75    5.98
  -3  -3 -13   45.16    4.36
  -3  -3 -13   47.71    4.67
  -3   3 -13   51.48    4.68
  -3  -3 -13   49.57    4.99
  -3  -3 -14    2.30    2.31
  -3  -3 -14    2.70    1.89
  -3   3 -14    2.26    2.21
  -3  -3 -14   -0.59    1.70
  -3   3 -15   29.06    2.79
  -3  -3 -15   27.13    3.05
  -3  -3 -16   29.54    2.19
   3  -4 -18   18.36    1.79
   3   4 -17   11.10    2.09
   3  -4 -17    7.72    1.44
   3  -4 -17   14.55    2.44
   3   4 -17   10.13    1.28
   3  -4 -17   10.60    1.76
   3  -4 -16   32.92    3.37
   3   4 -16   35.93    3.56
   3  -4 -16   37.38    3.52
   3  -4 -16   35.95    3.92
   3   4 -16   39.37    3.71
   3   4 -16   36.04    3.10
   3  -4 -15  378.06   11.09
   3   4 -15  384.01   11.25
   3   4 -15  357.26   11.08
   3  -4 -15  374.58   11.18
   3  -4 -15  382.78   11.70
   3   4 -15  379.16   10.33
   3  -4 -14   17.85    3.72
   3   4 -14   23.91    3.81
   3   4 -14   24.04    3.75
   3  -4 -14   27.74    3.81
   3   4 -14   33.13    4.50
   3  -4 -14   31.93    4.38
   3   4 -14   21.78    2.94
   3  -4 -13   16.74    3.79
   3   4 -13    9.84    3.10
   3   4 -13   17.69    3.72
   3   4 -13   14.85    3.65
   3  -4 -13   14.60    3.73
   3   4 -13   16.47    3.25
   3  -4 -12  285.85   11.66
   3   4 -12  271.65   11.45
   3  -4 -12  280.17   11.31
   3   4 -12  259.47   11.27
   3   4 -12  280.22   11.47
   3  -4 -12  259.07   11.34
   3   4 -11 1736.62   28.52
   3   4 -11 1626.20   27.04
   3  -4 -11 1669.38   27.16
   3   4 -11 1694.31   27.90
   3  -4 -11 1665.41   27.26
   3  -4 -11 1641.42   27.62
   3  -4 -10   -4.66    2.43
   3  -4 -10    0.80    2.96
   3   4 -10    0.12    1.66
   3   4 -10   -4.86    2.95
   3  -4 -10    2.52    2.46
   3   4 -10   -6.48    3.70
   3   4 -10   -4.32    2.57
   3  -4 -10   -1.92    2.25
   3  -4 -10   -2.17    3.99
   3  -4  -9  308.89   11.54
   3   4  -9  318.55   12.03
   3   4  -9  318.03   11.60
   3  -4  -9  305.65   18.94
   3   4  -9  341.31   20.38
   3  -4  -9  320.37   11.13
   3  -4  -9  313.04   11.61
   3   4  -9  342.63   12.39
   3  -4  -9  321.02   12.45
   3  -4  -9  320.50   11.61
   3  -4  -8   40.04    5.11
   3  -4  -8   32.53    4.31
   3   4  -8   36.41    4.35
   3   4  -8   35.02    4.44
   3  -4  -8   33.91    7.23
   3   4  -8   36.34    7.43
   3  -4  -8   34.50    4.24
   3  -4  -8   34.81    4.61
   3  -4  -7  105.50    9.71
   3  -4  -7  109.04   10.73
   3   4  -7  107.32   10.55
   3  -4  -6  145.48   11.50
   3  -4  -6  175.04   13.00
   3   4  -6  146.45   12.35
   3  -4  -5  317.29   16.42
   3  -4  -5  361.40   18.66
   3   4  -5  371.66   18.64
   3  -4  -4   15.66    3.92
   3  -4  -4   24.43    5.86
   3   4  -4   18.20    5.91
   3  -4  -3   -1.19    2.03
   3   4  -3    3.45    2.92
   3  -4  -2  133.07   11.35
   3   4  -2  124.31   10.90
   3  -4  -2  120.81    9.71
   3  -4  -1  281.44   16.02
   3   4  -1  282.74   16.09
   3  -4  -1  254.77   14.00
  -3  -4   1  291.31   13.40
   3   4   0  146.38   11.56
   3  -4   0  136.39   10.50
   3  -4   0  125.58   11.27
   3   4   1  227.29   13.61
   3  -4   1  222.19   13.17
   3  -4   1  212.87   14.41
   3  -4   1  199.30   14.04
   3   4   1  225.05   14.46
   3  -4   2    2.62    3.64
   3   4   2    0.72    4.90
   3  -4   2    6.89    3.30
   3   4   2   -2.04    1.47
   3  -4   2   -1.27    1.51
   3   4   3  373.08   18.08
   3  -4   3  370.98   17.95
   3  -4   3  369.30   19.25
   3   4   4   89.39    9.45
   3  -4   4   89.46    9.49
   3  -4   4   85.70   10.41
   3   4   5   44.87    7.53
   3  -4   5   53.41    9.17
   3  -4   5   61.55    7.72
   3   4   6  278.66   17.64
   3  -4   6  283.23   17.64
  -3  -4  -6  329.43   11.56
  -3   4  -6  299.56   11.12
   3  -4   6  308.17   11.51
   3  -4   6  291.98   19.61
   3  -4   7    0.28    3.98
   3  -4   7    4.62    2.45
   3  -4   7    2.04    6.24
  -3  -4  -7    6.74    2.47
  -3   4  -7    7.72    2.68
   3   4   7   12.92    6.21
   3  -4   8   72.92   10.81
  -3  -4  -8   87.28    6.32
  -3   4  -8   81.56    6.24
   3  -4   8   87.47    6.61
   3   4   8   67.10    9.91
   3  -4   8  102.08   12.78
  -3  -4  -9  101.75    6.87
  -3  -4  -9  100.19    6.90
  -3   4  -9  110.06    7.31
   3  -4   9  101.02    6.92
  -3  -4 -10  381.29   12.73
  -3  -4 -10  398.45   12.90
  -3   4 -10  383.83   13.01
   3  -4  10  394.79   12.89
  -3  -4 -11  117.91    7.06
  -3  -4 -11  120.10    7.28
  -3   4 -11  113.66    7.19
   3  -4  11  110.82    6.76
  -3  -4 -11  117.54    7.65
  -3  -4 -11  122.79    7.69
  -3  -4 -12   -0.92    2.98
  -3  -4 -12    3.80    1.93
   3  -4  12    0.30    1.51
  -3  -4 -12    0.63    2.02
  -3   4 -12    0.30    1.93
  -3  -4 -12   -3.56    3.47
  -3  -4 -13   42.90    3.73
  -3  -4 -13   57.09    4.37
  -3   4 -13   51.90    4.36
  -3  -4 -13   59.47    5.17
  -3  -4 -13   49.53    4.48
  -3  -4 -14  239.69    7.25
  -3   4 -14  231.27    7.46
  -3  -4 -14  244.58    8.20
  -3  -4 -14  229.59    7.93
  -3   4 -15    4.08    1.18
  -3  -4 -15    2.25    1.14
   3  -5 -17   32.78    2.90
   3   5 -16   66.01    4.19
   3   5 -16   54.54    3.36
   3  -5 -16   68.58    4.64
   3  -5 -15   14.85    2.58
   3   5 -15   14.86    2.58
   3  -5 -15   14.78    2.54
   3   5 -15   15.67    3.00
   3  -5 -15   16.73    3.32
   3  -5 -14    8.87    2.59
   3   5 -14    4.44    2.17
   3  -5 -14    7.56    2.43
   3   5 -14   13.60    3.29
   3   5 -14    9.69    3.03
   3  -5 -14    8.68    3.54
   3  -5 -13   16.48    3.31
   3   5 -13   23.76    3.29
   3  -5 -13   23.99    3.90
   3   5 -13   19.36    4.29
   3  -5 -13   18.41    3.26
   3   5 -13   25.32    4.03
   3  -5 -13   25.36    3.91
   3  -5 -12   19.33    3.52
   3   5 -12   13.90    3.06
   3  -5 -12   10.75    3.43
   3   5 -12   12.46    3.73
   3  -5 -12   19.00    3.55
   3   5 -12   14.50    3.76
   3  -5 -12   14.33    4.17
   3  -5 -12   25.01    5.22
   3  -5 -11  535.36   15.53
   3  -5 -11  523.13   14.53
   3  -5 -11  527.82   15.35
   3   5 -11  528.81   16.09
   3   5 -11  521.58   15.79
   3  -5 -11  521.98   14.78
   3   5 -11  493.91   14.41
   3  -5 -11  531.18   15.67
   3  -5 -11  498.14   15.71
   3  -5 -10   92.91    6.69
   3   5 -10   98.40    7.33
   3   5 -10   92.20    6.39
   3  -5 -10   97.62    6.77
   3   5 -10  100.28    7.32
   3  -5 -10   99.17    7.16
   3  -5 -10   90.92    7.70
   3   5  -9    1.40    1.29
   3  -5  -9    4.32    1.93
   3   5  -9   -0.64    3.22
   3  -5  -9   -0.03    1.42
   3   5  -9    1.93    2.61
   3  -5  -9    3.81    2.64
   3  -5  -9    0.26    3.72
   3   5  -8  237.18   10.31
   3  -5  -8  207.41    9.47
   3  -5  -8  226.54    9.97
   3   5  -8  226.20   15.84
   3  -5  -8  237.54   10.06
   3   5  -8  242.87   10.48
   3  -5  -8  231.97   10.09
   3  -5  -8  221.47   10.51
   3  -5  -7   21.43    4.08
   3  -5  -7    8.36    1.93
   3   5  -7   15.83    3.09
   3  -5  -7    8.28    4.62
   3  -5  -7   11.24    3.41
   3   5  -7   13.96    3.77
   3   5  -7   10.48    2.88
   3  -5  -7    9.50    2.27
   3  -5  -7   13.34    3.16
   3  -5  -7   17.77    4.11
   3  -5  -6    5.24    2.26
   3   5  -6    9.48    4.00
   3  -5  -6    5.97    3.60
   3  -5  -5   34.52    5.57
   3  -5  -5   45.70    6.76
   3   5  -5   37.80    5.81
   3  -5  -4    0.22    2.27
  -3  -5   4    2.92    4.41
   3   5  -4    7.77    2.97
   3  -5  -4   -1.49    2.16
   3  -5  -3   -1.65    1.82
  -3  -5   3   -6.42    3.49
   3  -5  -3    2.87    2.74
   3   5  -3   -6.80    3.06
   3  -5  -2  101.68    9.61
   3   5  -2   94.34    9.40
   3  -5  -2   89.99    9.10
  -3  -5   2   82.93    8.78
   3  -5  -1  339.50   17.53
   3   5  -1  353.82   17.58
   3  -5  -1  316.00   16.67
  -3  -5   1  348.74   15.76
   3  -5   0   58.85    7.38
   3   5   0   60.57    7.67
   3  -5   0   53.74    7.33
   3  -5   1  636.06   24.19
   3  -5   1  702.93   26.96
   3  -5   1  682.01   24.97
   3   5   1  665.54   24.82
   3  -5   2   17.63    5.78
   3   5   2   27.02    5.44
   3  -5   2   15.49    5.55
   3   5   2   11.24    3.32
   3  -5   2   29.58    5.13
   3   5   3  304.63   16.60
   3  -5   3  282.29   15.47
   3  -5   3  268.96   17.47
   3  -5   3  297.41   17.57
   3   5   3  307.93   17.68
   3   5   4  169.93   13.25
   3  -5   4  180.74   12.71
   3  -5   4  169.98   14.00
   3   5   5  129.31   11.15
   3  -5   5  139.23    7.76
   3  -5   5  117.22   11.82
   3   5   6  298.69   17.91
   3  -5   6  315.89   11.95
   3  -5   6  307.67   19.44
   3  -5   7   29.09    4.45
  -3   5  -7   27.57    3.38
  -3   5  -8   48.25    5.10
   3  -5   8   54.79    5.52
  -3  -5  -9  106.40    7.39
  -3  -5  -9  105.29    6.83
  -3   5  -9  123.93    7.45
   3  -5   9  104.15    7.16
  -3  -5 -10   30.71    4.29
  -3  -5 -10   25.90    4.18
  -3   5 -10   25.03    3.93
   3  -5  10   37.86    4.78
  -3  -5 -10   32.54    4.11
  -3   5 -10   28.13    3.89
  -3  -5 -11   98.17    6.53
  -3  -5 -11   96.77    5.90
  -3   5 -11  104.48    6.52
   3  -5  11   92.10    6.18
  -3  -5 -11  103.67    6.83
  -3  -5 -11  106.01    7.56
  -3  -5 -12    2.52    3.18
  -3  -5 -12    0.54    2.00
  -3  -5 -12   -0.17    1.62
  -3   5 -12    6.49    2.37
  -3  -5 -12    3.92    2.67
  -3  -5 -13   11.13    3.24
  -3  -5 -13   12.95    2.39
  -3  -5 -13   14.66    2.35
  -3   5 -13   11.14    2.08
  -3  -5 -13   16.40    3.22
  -3  -5 -14   13.50    2.60
  -3  -5 -14   11.95    2.38
  -3  -5 -14   11.05    1.70
  -3  -5 -15    6.38    1.56
   3  -6 -17   19.16    1.98
   3   6 -16   32.50    3.02
   3  -6 -16   33.36    3.40
   3   6 -15   13.26    2.92
   3   6 -15   10.81    2.46
   3   6 -14   11.29    3.56
   3  -6 -14    8.05    2.50
   3   6 -14    8.98    2.74
   3  -6 -14   11.53    3.66
   3   6 -13   -0.71    3.42
   3   6 -13   -1.89    3.01
   3  -6 -13   -0.33    2.82
   3  -6 -12   21.19    3.53
   3   6 -12   28.07    5.00
   3  -6 -12   26.76    4.15
   3   6 -12   26.53    4.33
   3  -6 -12   27.56    4.30
   3  -6 -11    5.96    2.15
   3   6 -11    9.38    3.93
   3  -6 -11    5.71    2.48
   3   6 -11   12.49    4.27
   3  -6 -11    4.05    3.09
   3  -6 -10  357.65   12.65
   3  -6 -10  338.69   11.82
   3   6 -10  329.55   12.60
   3  -6 -10  335.65   12.28
   3   6 -10  340.19   12.97
   3  -6 -10  343.79   12.84
   3  -6 -10  351.74   13.45
   3  -6  -9   36.22    4.41
   3   6  -9   41.51    5.06
   3  -6  -9   29.34    4.46
   3   6  -9   32.33    4.73
   3  -6  -9   50.52    6.47
   3  -6  -9   36.29    5.06
   3  -6  -8  243.57   10.40
   3  -6  -8  233.47    9.97
   3   6  -8  236.25   10.53
   3  -6  -8  203.71   15.74
  -3  -6   8  221.11   17.06
   3  -6  -8  248.08   10.62
   3   6  -8  236.22   10.79
   3  -6  -8  223.03   10.14
   3  -6  -8  252.55   11.39
   3  -6  -7   41.44    5.46
   3  -6  -7   23.81    3.51
   3   6  -7   29.61    4.20
   3  -6  -7   24.69    6.85
  -3  -6   7   40.67    7.05
   3   6  -7   30.61    4.17
   3  -6  -7   48.38    6.20
   3  -6  -7   32.84    4.26
   3  -6  -7   23.83    3.89
   3  -6  -6   69.31    6.16
   3   6  -6   54.36    4.91
   3  -6  -6   42.91    6.90
  -3  -6   6   48.78    8.22
   3  -6  -6   46.67    4.79
   3  -6  -6   45.87    5.15
   3   6  -6   50.71    4.87
   3  -6  -5   53.31    7.72
  -3  -6   5   62.14    9.11
   3  -6  -5   66.39    5.58
   3   6  -5   58.99    5.36
   3  -6  -4    9.63    3.31
  -3  -6   4    6.26    3.36
   3  -6  -3   14.38    4.23
  -3  -6   3   12.65    3.54
   3  -6  -2  571.45   23.96
  -3  -6   2  605.05   22.91
   3  -6  -1  201.53   14.66
   3  -6   0    3.14    2.88
   3  -6   1   88.24    9.78
   3  -6   2  755.62   28.59
   3  -6   2  803.15   31.16
  -3  -6  -3   10.00    2.25
   3  -6   3    6.48    2.11
  -3  -6  -3    5.78    2.11
  -3  -6  -4   39.83    4.42
   3  -6   4   40.59    4.94
   3  -6   4   32.80    6.77
  -3  -6  -5    2.04    0.90
   3  -6   5    3.04    3.09
   3  -6   5    5.04    3.69
  -3  -6  -6  154.05    7.87
   3  -6   6  150.15    8.75
   3  -6   6  140.63   14.72
  -3  -6  -7  167.01    7.97
   3  -6   7  165.75    9.14
  -3  -6  -8   26.50    3.85
  -3  -6  -8   26.87    4.46
   3  -6   8   30.19    4.67
  -3  -6  -9  231.21   10.20
  -3   6  -9  211.59   10.01
   3  -6   9  214.60    9.85
   3  -6   9  218.50    9.07
  -3  -6  -9  224.73    9.75
  -3  -6 -10  294.69   11.13
  -3   6 -10  277.15   10.93
   3  -6  10  281.34   10.83
   3  -6  10  282.08    9.75
  -3  -6 -10  299.45   10.91
  -3  -6 -10  306.37   11.96
  -3  -6 -11    5.09    3.19
  -3  -6 -11    1.10    2.39
  -3   6 -11    7.83    2.24
   3  -6  11    2.02    1.86
  -3  -6 -11    2.26    3.00
  -3  -6 -12   61.77    4.73
   3  -6  12   56.11    4.01
  -3  -6 -12   73.18    5.23
  -3  -6 -12   65.65    5.40
  -3  -6 -13    4.67    2.28
  -3  -6 -13    2.34    1.90
  -3  -6 -13    1.96    2.04
  -3  -6 -14   97.13    3.95
  -3  -6 -14  119.97    4.92
   3   7 -16    6.44    1.58
   3  -7 -16    4.11    1.68
   3   7 -15   18.97    2.79
   3   7 -15   24.28    2.63
   3   7 -14   44.79    4.34
   3   7 -14   39.60    3.98
   3  -7 -14   38.20    3.62
   3  -7 -14   37.23    4.38
   3   7 -13   60.85    5.62
   3  -7 -13   59.02    4.96
   3   7 -13   60.17    5.25
   3  -7 -13   68.24    5.90
   3   7 -12  110.98    7.44
   3  -7 -12  100.93    7.25
   3  -7 -12  103.48    6.74
   3   7 -12  104.35    7.12
   3   7 -11   -2.19    3.09
   3   7 -11    3.75    3.10
   3  -7 -11    5.98    3.21
   3  -7 -11   -3.01    3.91
   3  -7 -10  781.98   17.49
   3   7 -10  773.93   18.94
   3  -7 -10  754.17   18.28
   3   7 -10  775.20   19.30
   3  -7 -10  776.85   19.26
   3  -7  -9   82.52    7.32
   3   7  -9   -0.99    2.50
   3  -7  -9    2.56    3.07
   3   7  -9   -1.00    2.87
   3  -7  -9   61.58    7.22
   3  -7  -9   -0.34    3.53
   3  -7  -8  489.10   14.15
   3   7  -8  498.09   15.09
   3  -7  -8  496.89   15.33
   3   7  -8  509.64   15.62
   3  -7  -8  544.89   16.24
   3  -7  -8  510.79   15.81
   3  -7  -7  314.84   11.28
   3   7  -7  289.83   11.33
   3  -7  -7  300.18   11.97
   3  -7  -7  305.99   12.22
   3   7  -7  307.06   12.20
   3   7  -6    0.82    2.30
   3  -7  -6   -8.07    3.20
  -3  -7   6   -1.11    4.75
   3  -7  -6    1.95    2.85
   3   7  -6    1.73    2.40
   3  -7  -6   -3.55    2.83
   3   7  -5   31.38    3.73
   3  -7  -5   35.51    7.92
  -3  -7   5   18.93    5.70
   3   7  -5   35.34    4.34
   3  -7  -5   32.17    4.24
   3  -7  -5   22.21    3.93
   3  -7  -4   45.86    5.13
   3  -7  -4   40.45    7.30
  -3  -7   4   40.53    7.12
  -3  -7   4   47.38    4.97
   3  -7  -4   49.84    5.14
   3   7  -4   40.35    4.25
   3  -7  -3  133.15   12.51
  -3  -7   3  164.98   13.30
   3  -7  -3  168.51    8.81
  -3  -7   3  153.46    8.25
  -3  -7   2   45.97    5.39
   3  -7  -2   38.67    6.63
  -3  -7   2   54.40    7.21
   3  -7  -2   47.12    4.85
  -3  -7   1  125.50    7.62
   3  -7  -1  124.16   11.93
   3  -7  -1  122.02    7.58
   3  -7   0  159.23    8.24
  -3  -7   0  170.37    8.52
  -3  -7   0  157.98    8.44
   3  -7   0  137.43   12.48
  -3  -7  -1   -2.50    1.71
  -3  -7  -1    0.75    1.47
   3  -7   1   -1.09    2.05
   3  -7   1    0.04    1.65
   3  -7   1    0.17    2.68
  -3  -7  -2   97.58    6.66
  -3  -7  -2   94.92    6.99
   3  -7   2   89.91    6.35
   3  -7   2   81.38    9.84
  -3  -7  -3    5.36    1.82
  -3  -7  -3   11.79    2.84
   3  -7   3    8.30    3.16
   3  -7   3    8.01    3.70
   3  -7   3   13.03    4.82
  -3  -7  -4   19.07    3.30
   3  -7   4   20.91    4.09
   3  -7   4   30.62    6.52
   3  -7   4   15.95    6.62
  -3  -7  -5   72.41    5.77
   3  -7   5   83.99    6.67
  -3  -7  -6   56.37    4.85
   3  -7   6   58.00    5.41
  -3  -7  -7  342.98   11.29
  -3  -7  -7  346.82   11.83
  -3  -7  -7  338.19   12.50
   3  -7   7  355.61   12.85
   3  -7   7  343.50   11.38
  -3  -7  -7  354.91   11.61
  -3  -7  -8 1420.01   22.73
  -3  -7  -8 1465.87   25.08
   3  -7   8 1474.95   25.38
   3  -7   8 1432.19   22.53
  -3  -7  -8 1437.31   23.23
  -3  -7  -9  510.08   14.66
  -3   7  -9  459.86   14.71
   3  -7   9  496.59   14.55
   3  -7   9  481.54   12.88
  -3  -7  -9  486.19   13.49
  -3  -7  -9  484.10   14.53
  -3   7 -10  267.36    9.58
  -3  -7 -10  280.88   10.60
  -3   7 -10  272.59   10.58
   3  -7  10  274.50    9.36
  -3  -7 -10  278.79    9.94
  -3  -7 -10  283.02   10.97
  -3  -7 -11   77.78    5.73
  -3   7 -11   80.81    5.46
   3  -7  11   74.34    4.65
  -3  -7 -11   76.38    5.22
  -3  -7 -11   69.36    5.79
  -3  -7 -12    7.18    2.19
  -3  -7 -12    2.01    2.13
   3  -7  12    4.43    1.57
  -3  -7 -12    2.31    2.26
  -3  -7 -13    7.24    1.86
  -3  -7 -13    6.34    1.99
   3  -7  13    8.82    1.56
  -3  -7 -13    7.26    2.31
  -3  -7 -14    2.91    1.01
   3   8 -15   17.26    2.38
  -3  -8  15   14.08    1.87
  -3  -8  15   14.16    1.78
   3  -8 -14   16.65    2.55
   3   8 -14   15.05    2.89
   3   8 -14   15.24    2.68
   3  -8 -14   13.27    2.86
   3   8 -13   10.70    3.07
   3  -8 -13   11.89    2.75
   3   8 -13    8.00    2.92
   3  -8 -13   10.10    3.23
   3   8 -12    1.76    3.18
   3   8 -12    3.49    3.47
   3  -8 -12    0.71    3.55
   3  -8 -12    1.55    2.50
   3  -8 -11  276.02   10.84
   3  -8 -11  300.99   12.10
   3  -8 -10  166.01    8.97
   3  -8 -10  227.13   10.73
   3  -8  -9  355.44   11.87
   3   8  -9  220.19   10.07
   3  -8  -9  195.81    9.90
   3   8  -9  209.55   10.33
   3  -8  -9  227.55   10.82
   3  -8  -9  366.38   13.86
   3   8  -8   76.18    6.18
   3  -8  -8   80.47    6.77
   3  -8  -8   82.81    7.10
   3   8  -8   79.35    6.91
  -3  -8   7  116.82    6.95
   3   8  -7  119.10    7.79
   3   8  -7  108.10    6.64
   3  -8  -7  109.25    7.92
   3  -8  -7  110.08    7.85
  -3  -8   6   78.89    6.15
  -3  -8   6   79.27    6.39
   3   8  -6   75.07    5.67
   3  -8  -6   73.70    6.30
   3   8  -6   87.97    6.59
   3  -8  -6   89.76    7.39
   3  -8  -5   24.05    4.37
  -3  -8   5   21.06    3.60
   3   8  -5   15.03    3.48
   3  -8  -5   27.38    5.13
  -3  -8   5   18.89    3.56
  -3  -8   4   93.71    6.57
  -3  -8   4   99.09   11.20
   3   8  -4   98.40    6.44
   3  -8  -4  104.77    7.37
  -3  -8   4  105.93    7.21
  -3  -8   3   32.66    4.44
   3  -8  -3   20.78    5.66
   3  -8  -3   33.25    4.24
  -3  -8   3   31.83    7.85
  -3  -8   3   37.80    4.53
   3  -8  -3   33.18    4.75
  -3  -8   2    3.97    2.39
   3  -8  -2   -3.75    3.38
  -3  -8   2    3.09    1.74
   3  -8  -2    4.74    2.67
  -3  -8   2    5.81    2.24
   3  -8  -1   -0.96    3.09
  -3  -8   1    5.82    2.47
   3  -8  -1    4.87    2.90
  -3  -8   1    1.37    2.42
  -3  -8   0  255.45   10.89
  -3  -8   0  244.11   10.75
   3  -8   0  241.98   17.73
   3  -8   0  251.91   10.72
  -3  -8   0  233.09    9.21
  -3  -8  -1   18.03    3.75
  -3  -8  -1   22.03    3.90
   3  -8   1   17.61    2.91
   3  -8   1   22.04    7.92
   3  -8   1   20.04    3.41
   3  -8   2  327.90   12.11
  -3  -8  -2  318.20   12.00
  -3  -8  -2  322.00   12.22
   3  -8   2  311.28   11.37
  -3  -8  -3   44.66    4.94
   3  -8   3   38.73    4.77
   3  -8   3   35.78    4.34
  -3  -8  -4    5.93    2.89
   3  -8   4    3.43    2.44
   3  -8   4    9.56    3.07
  -3  -8  -5  527.30   15.00
   3  -8   5  543.30   15.77
   3  -8   5  543.67   14.20
  -3  -8  -6   34.79    4.39
  -3  -8  -6   32.04    4.27
  -3  -8  -6   32.98    4.65
   3  -8   6   32.61    4.89
   3  -8   6   34.12    4.16
  -3  -8  -7  262.82    9.93
  -3  -8  -7  252.31   10.19
  -3  -8  -7  279.05   11.29
   3  -8   7  251.32   10.83
   3  -8   7  264.09    9.97
  -3  -8  -8   56.28    4.97
  -3  -8  -8   61.59    5.72
  -3   8  -8   51.80    5.77
   3  -8   8   60.95    4.85
  -3  -8  -8   53.09    5.33
  -3  -8  -9   26.87    3.31
  -3  -8  -9   23.27    3.14
  -3  -8  -9   34.41    4.76
  -3   8  -9   28.13    4.78
   3  -8   9   24.00    3.35
  -3  -8  -9   24.35    3.80
  -3  -8 -10   -0.19    1.82
  -3  -8 -10    1.54    2.66
  -3   8 -10    1.58    2.80
   3  -8  10   -0.07    1.41
  -3   8 -10    1.41    2.13
  -3  -8 -10   -0.35    2.38
  -3  -8 -11    6.02    2.09
  -3  -8 -11    3.73    2.49
  -3   8 -11    4.39    2.22
   3  -8  11    3.28    1.66
   3  -8  11    2.08    1.43
  -3  -8 -11    2.11    2.60
  -3  -8 -12   -1.64    1.21
  -3  -8 -12    1.53    1.85
   3  -8  12    0.94    0.69
   3  -8  12    2.63    1.03
  -3  -8 -12   -1.05    1.77
  -3  -8 -13    1.88    1.39
   3   9 -14    8.75    1.99
  -3  -9  14    4.11    1.10
   3   9 -14    7.38    1.84
  -3  -9  14    5.92    1.61
   3   9 -13   30.59    3.33
  -3  -9  13   26.53    2.84
   3  -9 -13   31.35    3.32
   3   9 -13   28.62    3.38
  -3  -9  13   30.75    3.20
   3   9 -12  114.21    6.42
   3   9 -12  122.65    6.75
   3  -9 -12  115.70    6.21
  -3  -9  12  115.48    5.95
   3  -9 -12  135.72    7.13
   3   9 -11  116.72    6.67
  -3  -9  11  109.88    6.21
   3  -9 -11  113.28    6.77
   3   9 -11  114.45    7.12
   3  -9 -11  135.88    7.75
   3   9 -10   51.90    5.12
   3  -9 -10   45.85    5.29
  -3  -9  10   38.16    4.10
   3   9 -10   48.77    5.57
   3  -9 -10   54.17    6.17
   3   9  -9   12.54    3.28
   3  -9  -9   12.90    3.76
   3   9  -9   11.68    3.57
  -3  -9   9   16.53    3.42
   3  -9  -9   21.71    5.26
   3   9  -8  284.40   10.87
   3  -9  -8  284.88   11.58
   3   9  -8  281.00   11.39
  -3  -9   8  287.60   11.19
   3  -9  -8  308.23   12.41
  -3  -9   7    8.65    2.45
   3  -9  -7    7.25    3.71
   3   9  -7   13.44    2.70
  -3  -9   7   12.03    3.61
   3   9  -7    9.36    3.28
  -3  -9   6   45.00    4.81
   3   9  -6   50.62    4.71
   3  -9  -6   43.90    5.56
  -3  -9   6   38.04    4.66
   3   9  -6   37.40    4.85
  -3  -9   5  178.15    8.86
  -3  -9   5  185.74    9.39
   3  -9  -5  176.73    9.36
   3   9  -5  168.23    8.83
  -3  -9   4  493.69   14.66
  -3  -9   4  473.21   14.71
   3  -9  -4  503.25   15.51
   3   9  -4  516.02   14.44
  -3  -9   4  498.49   14.71
  -3  -9   3   31.19    4.54
  -3  -9   3   25.54    4.29
   3  -9  -3   28.27    3.68
   3  -9  -3   26.12    4.32
  -3  -9   3   24.25    3.92
  -3  -9   2   40.24    4.84
   3  -9  -2   42.43    5.07
  -3  -9   2   35.95    4.45
  -3  -9   2   44.87    4.90
  -3  -9   1    6.27    2.75
  -3  -9   1    5.44    2.95
   3  -9  -1    4.89    2.57
  -3  -9   1    5.45    2.84
  -3  -9   0   79.49    6.88
  -3  -9   0   75.84    6.36
   3  -9   0   82.35    6.51
  -3  -9   0   84.51    5.96
  -3  -9  -1  118.88    7.89
  -3  -9  -1  115.56    7.60
   3  -9   1  112.40    7.40
  -3  -9  -2   82.87    6.45
   3  -9   2   77.37    5.60
   3  -9   2   80.53    6.29
  -3  -9  -3  621.77   16.72
   3  -9   3  610.17   15.05
   3  -9   3  609.89   16.35
  -3  -9  -4  272.09   11.07
  -3  -9  -4  272.32   10.79
   3  -9   4  277.00   11.01
   3  -9   4  281.99   10.42
  -3  -9  -5   24.92    4.16
  -3  -9  -5   23.00    4.29
   3  -9   5   19.38    3.57
   3  -9   5   23.87    4.24
  -3  -9  -6  145.26    7.83
  -3  -9  -6  136.04    7.72
  -3  -9  -6  145.52    8.07
   3  -9   6  141.36    7.53
   3  -9   6  142.26    7.80
  -3  -9  -6  139.38    7.33
  -3  -9  -7    4.86    2.00
  -3  -9  -7    5.24    2.59
  -3  -9  -7    4.65    3.23
  -3   9  -7    3.88    4.00
   3  -9   7    3.99    2.02
   3  -9   7    3.85    2.45
  -3  -9  -7    4.28    1.73
  -3  -9  -8    7.32    2.43
  -3  -9  -8    7.16    1.97
  -3  -9  -8   14.08    3.60
  -3   9  -8   12.41    4.04
   3  -9   8    9.66    2.58
   3  -9   8    8.14    2.24
  -3  -9  -8    8.67    2.72
  -3  -9  -9   17.23    2.81
  -3  -9  -9   18.49    3.63
  -3   9  -9   20.31    4.36
  -3   9  -9   17.72    3.34
   3  -9   9   17.87    2.64
   3  -9   9   17.40    2.61
  -3  -9  -9   18.04    3.10
  -3   9 -10  232.56    8.06
  -3  -9 -10  226.19    6.90
  -3  -9 -10  253.17    8.63
  -3   9 -10  241.68    8.85
   3  -9  10  233.64    7.30
   3  -9  10  231.62    7.14
  -3  -9 -10  238.53    8.19
  -3  -9 -11  334.00    8.93
  -3   9 -11  330.17    8.86
   3  -9  11  282.64    6.79
  -3   9 -11  276.46    7.05
  -3  -9 -11  320.72    8.49
  -3  -9 -12   15.98    2.25
   3  10 -13   17.13    2.02
   3 -10 -13   16.36    2.19
   3  10 -13   18.46    2.37
  -3 -10  13   19.01    2.15
   3  10 -12    4.67    2.06
   3 -10 -12    7.91    2.29
  -3 -10  12    3.18    1.50
   3  10 -12    3.93    2.25
  -3 -10  12    7.63    2.28
   3  10 -11  179.00    7.09
  -3 -10  11  177.47    6.47
   3 -10 -11  202.25    7.94
   3  10 -11  187.85    7.76
  -3 -10  11  182.93    7.48
   3  10 -10   14.62    2.99
  -3 -10  10    9.96    2.30
   3  10 -10   11.31    3.33
   3 -10 -10   19.11    3.52
  -3 -10  10   14.09    3.35
   3  10  -9   16.65    3.13
  -3 -10   9   13.09    2.66
   3 -10  -9   17.43    4.06
   3  10  -9   16.07    3.83
  -3 -10   9   18.73    4.11
   3  10  -8    1.81    1.99
  -3 -10   8   -5.23    2.22
   3 -10  -8   -0.08    2.98
   3  10  -8    1.91    2.92
  -3 -10   8   -1.54    3.42
   3  10  -7    9.32    2.93
  -3 -10   7    6.37    2.84
   3 -10  -7    7.49    3.70
   3  10  -7    8.80    2.89
  -3 -10   7    7.54    3.69
  -3 -10   6    4.11    2.19
   3 -10  -6    3.33    3.32
  -3 -10   6    7.14    2.58
   3  10  -6    1.91    2.69
  -3 -10   6    5.47    3.37
  -3 -10   5  471.62   13.61
  -3 -10   5  485.01   13.95
   3 -10  -5  488.68   14.93
   3  10  -5  488.67   13.74
  -3 -10   5  500.02   14.75
  -3 -10   4    7.33    3.34
  -3 -10   4    9.28    2.91
   3 -10  -4    7.87    3.29
   3  10  -4    6.90    2.15
  -3 -10   4    3.08    3.24
  -3 -10   3   63.40    5.77
  -3 -10   3   70.87    5.87
   3 -10  -3   70.51    5.04
   3 -10  -3   65.88    6.13
  -3 -10   3   63.42    5.87
  -3 -10   2   17.77    3.94
  -3 -10   2   18.35    3.67
   3 -10  -2   21.04    3.17
   3 -10  -2   18.01    4.27
  -3 -10   2   18.64    3.74
  -3 -10   1   55.52    5.82
   3 -10  -1   45.26    4.52
  -3 -10   1   48.25    4.95
   3 -10  -1   60.98    5.71
  -3 -10   1   49.25    5.10
  -3 -10   0   20.38    4.42
   3 -10   0   18.32    3.46
  -3 -10   0   17.66    3.37
   3 -10   0   16.47    3.88
  -3 -10   0   18.26    3.22
  -3 -10  -1    9.35    3.51
   3 -10   1   10.14    3.00
   3 -10   1   11.06    2.68
  -3 -10  -2   31.99    4.67
  -3 -10  -2   27.18    3.66
   3 -10   2   31.83    4.01
   3 -10   2   28.67    4.35
  -3 -10  -3  195.10    9.51
  -3 -10  -3  186.73    8.46
   3 -10   3  198.50    8.62
   3 -10   3  189.37    9.09
  -3 -10  -4   75.49    6.22
  -3 -10  -4   70.03    5.71
   3 -10   4   75.22    5.62
   3 -10   4   69.36    5.78
  -3 -10  -5  439.85   13.11
  -3 -10  -5  467.29   13.77
  -3 -10  -5  434.66   12.70
   3 -10   5  440.70   12.21
   3 -10   5  441.06   12.68
  -3 -10  -6    5.86    2.80
  -3 -10  -6    6.15    2.88
  -3 -10  -6   11.12    2.89
  -3  10  -6    5.76    4.29
   3 -10   6    5.69    2.42
   3 -10   6    3.72    1.99
  -3 -10  -7  188.37    7.84
  -3 -10  -7  210.11    8.40
  -3 -10  -7  197.13    8.27
  -3  10  -7  194.60    9.43
   3 -10   7  190.32    7.65
   3 -10   7  188.52    7.73
  -3 -10  -8   42.91    3.58
  -3 -10  -8   41.09    3.79
  -3 -10  -8   40.62    4.17
  -3  10  -8   44.81    4.87
   3 -10   8   44.13    3.77
   3 -10   8   40.14    3.51
  -3 -10  -8   40.08    3.65
  -3 -10  -9  517.12   10.76
  -3 -10  -9  561.15   12.24
  -3  10  -9  574.41   13.40
   3 -10   9  508.57   10.32
  -3  10  -9  557.34   12.62
  -3 -10  -9  501.94   10.28
  -3 -10 -10    1.50    1.87
  -3  10 -10    2.11    2.19
   3 -10  10    1.01    1.28
  -3  10 -10   -0.81    1.57
  -3 -10 -11   60.53    3.39
   3 -11 -12    4.69    1.58
   3  11 -12    6.13    1.54
  -3 -11  12    6.98    1.57
   3  11 -11  131.13    4.73
   3 -11 -11  140.78    5.83
   3  11 -11  155.04    5.95
  -3 -11  11  146.22    5.66
   3  11 -10   -1.13    1.46
   3 -11 -10   -1.59    2.25
   3  11 -10    1.52    1.95
  -3 -11  10    0.66    2.30
   3  11  -9    5.99    1.79
   3 -11  -9    1.85    2.55
  -3 -11   9    2.29    2.45
   3  11  -9    3.26    2.13
   3  11  -8    5.67    2.48
   3 -11  -8    5.45    2.93
  -3 -11   8    8.17    3.01
  -3 -11   7   12.80    2.47
   3 -11  -7   19.74    3.82
   3  11  -7   19.40    3.30
  -3 -11   7   17.96    3.76
  -3 -11   6    1.69    1.84
   3 -11  -6   -1.25    2.90
   3  11  -6    4.73    1.96
  -3 -11   6    2.78    2.95
  -3 -11   5  228.46    8.69
  -3 -11   5  223.29    8.56
   3 -11  -5  250.33   10.39
   3  11  -5  220.80    8.51
  -3 -11   5  226.87    9.79
  -3 -11   4    0.17    1.68
  -3 -11   4    1.18    1.93
   3 -11  -4    1.41    3.26
  -3 -11   4    2.57    2.76
  -3 -11   3    4.29    2.71
  -3 -11   3    2.32    2.26
   3 -11  -3    4.90    2.46
   3 -11  -3    2.43    3.16
  -3 -11   3    3.68    3.01
  -3 -11   2  186.73    8.76
   3 -11  -2  193.15    8.17
   3 -11  -2  198.50    9.36
  -3 -11   2  186.91    8.29
  -3 -11   2  207.51    8.98
  -3 -11   1   95.66    6.71
  -3 -11   1   91.76    5.80
   3 -11  -1   93.75    5.85
   3 -11  -1  102.56    6.88
  -3 -11   1   93.44    6.16
  -3 -11   0   61.73    5.79
   3 -11   0   58.53    4.87
   3 -11   0   51.89    5.26
  -3 -11  -1  378.90   12.76
   3 -11   1  364.71   11.20
   3 -11   1  357.98   11.87
  -3 -11  -2  370.49   12.45
   3 -11   2  360.00   10.93
   3 -11   2  367.76   11.75
  -3 -11  -3   83.58    6.38
   3 -11   3   71.94    5.20
   3 -11   3   79.31    5.53
  -3 -11  -4   66.69    5.59
  -3 -11  -4   70.41    5.75
  -3 -11  -4   71.22    4.64
  -3  11  -4   63.93    5.93
   3 -11   4   72.67    4.99
   3 -11   4   65.19    4.96
  -3 -11  -5  236.78    9.21
  -3 -11  -5  243.40    9.47
  -3 -11  -5  243.36    8.44
  -3  11  -5  236.58   10.05
   3 -11   5  239.12    8.36
   3 -11   5  226.68    8.35
  -3 -11  -6   17.23    2.91
  -3 -11  -6   17.72    3.15
  -3 -11  -6   17.17    2.47
  -3  11  -6   18.81    4.01
   3 -11   6   17.21    2.60
   3 -11   6   19.22    2.73
  -3 -11  -7   99.10    5.14
  -3 -11  -7  103.04    5.56
  -3 -11  -7  108.87    5.40
  -3  11  -7  107.87    6.48
   3 -11   7  106.08    5.15
   3 -11   7   90.89    4.55
  -3  11  -7   98.40    6.13
  -3 -11  -8    3.44    1.41
  -3 -11  -8    8.48    1.90
  -3 -11  -8    7.54    2.03
  -3  11  -8    9.75    2.89
   3 -11   8    7.08    1.85
  -3  11  -8    8.48    2.71
  -3 -11  -9    1.70    1.25
  -3 -11  -9   -0.07    1.49
  -3  11  -9    1.25    1.99
   3 -11   9    0.08    0.58
  -3  11  -9    3.06    1.76
  -3 -11 -10   73.19    3.26
   3 -12 -11  198.61    5.13
   3  12 -10   74.89    3.62
   3 -12 -10   82.85    4.05
  -3 -12  10   84.14    3.96
   3 -12  -9   13.33    2.53
   3  12  -9   12.91    2.14
  -3 -12   9   10.81    2.44
   3 -12  -8   63.02    4.45
   3  12  -8   56.63    3.67
  -3 -12   8   65.11    4.57
   3 -12  -7    4.39    2.43
   3  12  -7    0.89    1.62
  -3 -12   7    2.36    2.40
   3 -12  -6   16.52    3.38
   3  12  -6    8.94    2.00
  -3 -12   6   14.94    3.33
  -3 -12   5   35.83    3.47
   3 -12  -5   32.46    3.89
  -3 -12   5   34.97    4.19
  -3 -12   4   38.01    3.84
   3 -12  -4   35.99    4.24
  -3 -12   4   33.79    3.99
  -3 -12   3  295.12    9.73
   3 -12  -3  280.47    9.97
  -3 -12   3  287.33    9.79
  -3 -12   2    6.12    2.64
   3 -12  -2    3.27    2.57
  -3 -12   1  158.80    7.59
   3 -12  -1  146.87    6.61
   3 -12  -1  148.35    7.25
  -3 -12   0   27.48    4.08
  -3  12   0   29.03    3.34
   3 -12   0   27.74    3.30
   3 -12   0   27.75    3.62
  -3 -12  -1   22.50    4.10
  -3  12  -1   27.65    3.49
  -3 -12  -1   22.18    3.08
   3 -12   1   22.34    2.97
   3 -12   1   23.07    3.27
  -3 -12  -2   36.61    4.07
  -3  12  -2   32.62    3.84
   3 -12   2   34.25    3.52
   3 -12   2   35.57    3.57
  -3 -12  -3    4.22    2.72
  -3 -12  -3    0.80    2.38
  -3  12  -3    4.63    2.39
   3 -12   3    1.01    1.74
   3 -12   3    3.69    1.87
  -3 -12  -4   99.11    5.75
  -3 -12  -4   98.59    5.89
  -3  12  -4   88.74    5.63
   3 -12   4   93.19    4.91
   3 -12   4   86.91    4.71
  -3 -12  -5   73.83    4.76
  -3 -12  -5   72.03    4.94
  -3  12  -5   66.12    4.94
   3 -12   5   72.42    4.25
  -3 -12  -6   52.30    3.68
  -3 -12  -6   43.50    2.98
  -3 -12  -6   54.37    3.91
  -3  12  -6   51.13    4.03
   3 -12   6   54.45    3.38
  -3  12  -6   56.51    4.34
  -3 -12  -7   -0.56    1.33
  -3 -12  -7    0.69    1.13
  -3 -12  -7   -0.03    0.82
  -3  12  -7    0.56    1.53
   3 -12   7    1.18    1.13
  -3  12  -7    1.64    2.05
  -3 -12  -8    7.80    1.34
  -3  12  -8    6.55    1.76
   3 -13  -8   14.18    1.88
   3 -13  -7   20.11    2.39
   3 -13  -6   31.41    3.03
   3 -13  -5   30.51    3.05
  -3 -13   4  196.15    5.98
   3 -13  -4  210.43    7.21
  -3 -13   3   72.83    4.26
   3 -13  -3   67.99    4.38
  -3 -13   2   98.72    5.08
   3 -13  -2   97.67    5.14
  -3 -13   1    7.67    2.31
  -3 -13   1    8.67    2.11
   3 -13  -1    5.60    1.87
  -3 -13   0   -0.91    2.07
  -3 -13   0    1.97    1.52
   3 -13   0    3.76    1.53
   3 -13   0   -1.49    1.47
  -3 -13  -1    0.13    2.21
  -3 -13  -1   -0.91    2.22
  -3 -13  -1    0.18    1.22
   3 -13   1   -0.69    1.22
   3 -13   1    2.80    1.34
  -3 -13  -2  264.81    8.32
  -3 -13  -2  261.73    8.23
  -3  13  -2  227.80    6.68
   3 -13   2  241.51    6.74
   3 -13   2  233.88    6.46
  -3  13  -2  236.14    7.76
  -3 -13  -3   41.02    3.57
  -3 -13  -3   38.03    3.56
  -3  13  -3   37.15    2.97
   3 -13   3   35.68    2.76
  -3  13  -3   38.13    3.54
  -3 -13  -4    7.53    2.10
  -3 -13  -4   10.43    2.07
  -3  13  -4    7.43    1.84
   3 -13   4    5.02    1.27
  -3  13  -4    7.20    1.90
  -3 -13  -5    1.53    1.35
  -3 -13  -5    2.35    1.37
  -3  13  -5    0.37    1.45
  -3  13  -5    0.32    1.37
  -3 -13  -6   50.95    2.78
  -3 -13  -6   55.40    3.02
  -3  13  -6   54.39    3.20
  -3 -14   5    7.42    1.34
  -3 -14   4  229.40    5.76
  -3 -14   3   55.61    2.77
  -3 -14   3   71.97    3.44
  -3 -14   2    1.17    0.96
  -3 -14   2    3.53    1.29
  -3 -14   2    4.40    1.23
  -3 -14   1  258.28    6.19
  -3 -14   1  268.61    6.56
  -3 -14   0   18.14    2.03
  -3 -14   0   14.43    1.94
  -3 -14  -1  123.82    4.58
  -3 -14  -1  122.19    4.52
  -3 -14  -2  116.20    4.38
  -3 -14  -2  122.17    4.38
  -3 -14  -3   22.40    2.01
  -3 -14  -3   22.66    2.05
   4   0 -17   -0.27    1.33
   4   0 -17    0.42    1.35
   4   0 -16  227.28    7.69
   4   0 -16  227.58    7.76
   4   0 -15    0.02    2.83
   4   0 -15   -2.40    2.78
   4   0 -14   31.17    4.75
   4   0 -14   33.58    4.75
   4   0 -13    0.95    3.56
   4   0 -13   -0.06    3.42
   4   0 -12   41.49    5.78
   4   0 -12   40.41    5.35
   4   0 -11    3.27    3.78
   4   0 -11   -0.91    3.52
   4   0 -10   56.31    5.94
   4   0 -10   51.33    6.02
   4   0  -9    3.40    3.29
   4   0  -9    0.25    3.01
   4   0  -8    4.38    2.94
   4   0  -8    1.27    4.93
   4   0  -8    6.84    3.12
   4   0  -7   -0.69    2.77
   4   0  -7    0.02    2.02
   4   0  -6   42.13    4.98
   4   0  -6   41.08    7.59
   4   0  -6   36.82    4.96
   4   0  -5   -2.84    2.32
   4   0  -5    0.39    1.46
   4   0  -4   32.45    6.55
   4   0  -3    2.96    2.99
   4   0  -2  667.59   29.76
   4   0  -1  -14.91    5.97
   4   0   0    7.74    5.51
   4   0   1   -4.28    3.68
   4   0   2   34.26    8.25
   4   0   2   45.14    4.89
  -4   0  -2   45.36    4.93
   4   0   2   52.49    4.93
   4   0   2   47.22    7.95
   4   0   3   -6.03    5.09
   4   0   3   -3.36    3.00
   4   0   3    1.60    1.80
  -4   0  -3   -1.15    3.03
   4   0   4   -1.83    5.29
   4   0   4   12.43    3.40
  -4   0  -4    7.83    3.02
   4   0   4    3.43    3.37
   4   0   5    0.95    2.81
  -4   0  -5   -0.63    2.61
   4   0   5   -3.43    5.13
   4   0   6    1.70    2.21
  -4   0  -6    1.40    2.54
   4   0   7   -0.24    2.81
  -4   0  -7    2.74    3.57
  -4   0  -8  404.96   14.41
   4   0   8  378.59   13.04
   4   0   9   -1.21    2.34
  -4   0  -9   -1.59    3.35
  -4   0 -10  214.68   10.03
   4   0  10  208.32    8.69
   4   0  11    2.82    2.02
  -4   0 -11    0.57    3.04
  -4   0 -11    1.07    1.41
  -4   0 -12  141.68    7.04
  -4   0 -12  143.28    6.77
  -4   0 -13   -0.08    1.70
  -4   0 -13   -2.77    1.92
  -4   0 -14  155.35    5.16
  -4   0 -14  125.31    4.20
   4  -1 -17   66.16    3.41
   4   1 -17   64.05    3.35
   4  -1 -17   64.23    3.43
   4   1 -17   66.08    3.51
   4   1 -16   28.75    3.28
   4  -1 -16   28.56    3.27
   4  -1 -16   25.29    3.17
   4   1 -16   24.68    3.16
   4  -1 -16   19.71    1.92
   4  -1 -15   92.84    5.90
   4   1 -15   86.91    5.58
   4   1 -15   88.82    5.93
   4  -1 -15   91.07    5.90
   4  -1 -15   86.89    4.48
   4  -1 -14   60.19    5.62
   4   1 -14   54.06    5.25
   4   1 -14   54.15    5.45
   4  -1 -14   57.85    5.58
   4  -1 -14   60.82    4.09
   4  -1 -13  452.27   14.27
   4   1 -13  449.22   14.06
   4   1 -13  445.75   14.26
   4  -1 -13  450.74   14.17
   4  -1 -13  439.89   11.65
   4  -1 -12  310.27   12.41
   4   1 -12  316.73   12.19
   4  -1 -12  302.74   12.25
   4   1 -12  311.34   12.36
   4  -1 -11   34.83    5.19
   4   1 -11   34.46    5.23
   4  -1 -11   31.60    4.95
   4   1 -11   30.69    5.00
   4  -1 -10  252.12   11.49
   4   1 -10  237.65   11.02
   4   1 -10  241.74   10.98
   4   1 -10  228.15   11.06
   4  -1 -10  232.31   11.31
   4  -1  -9  131.13    8.44
   4   1  -9  125.45    8.03
   4   1  -9  117.81    7.89
   4  -1  -9  124.56    8.49
   4   1  -9  129.53    8.31
   4  -1  -8    4.78    3.15
   4   1  -8    0.41    3.29
   4  -1  -8    0.15    1.33
   4   1  -8    7.35    4.17
   4  -1  -8    1.09    2.92
   4   1  -8    2.00    2.83
   4   1  -8   -0.31    2.03
   4  -1  -7   35.83    4.55
   4   1  -7   40.41    4.78
   4   1  -7   41.86    4.51
   4   1  -7   44.90    5.29
   4  -1  -7   51.64    8.93
   4   1  -7   55.17    8.85
   4  -1  -7   37.92    5.58
   4  -1  -6  332.60   12.71
   4   1  -6  329.35   12.02
   4  -1  -6  346.44   21.88
   4   1  -6  343.17   21.83
   4   1  -6  344.69   12.65
   4  -1  -6  350.79   12.87
   4   1  -5  112.97    7.30
   4  -1  -5  114.81    7.43
   4   1  -5  111.07    7.04
   4  -1  -5  113.84   12.41
   4   1  -5  121.56   13.18
   4  -1  -5  105.34    7.31
   4  -1  -4   29.16    7.04
   4   1  -4   17.71    6.88
   4  -1  -3   10.37    4.19
   4   1  -3   19.93    5.26
   4  -1  -2   -9.54    5.80
   4   1  -2   -7.29    6.48
   4  -1  -1 1020.69   36.83
   4   1  -1  957.10   35.96
   4  -1   0  278.80   19.71
   4   1   0  259.75   19.06
   4  -1   1   84.97   11.48
   4   1   1   85.72   11.37
   4  -1   2  347.54   12.35
   4   1   2  330.36   20.26
   4  -1   2  353.54   20.76
   4  -1   2  355.91   12.46
  -4  -1  -2  346.34   12.67
  -4   1  -2  360.42   12.90
   4  -1   2  391.70   13.13
   4   1   2  356.97   12.51
   4  -1   2  329.40   21.85
   4   1   2  331.56   22.52
   4  -1   3   50.34    8.42
   4   1   3   59.69   10.35
   4  -1   3   62.45    5.85
   4   1   3   55.94    5.45
  -4  -1  -3   58.43    5.84
  -4   1  -3   54.44    5.42
   4   1   3   61.25    9.55
   4  -1   3   63.07    9.45
   4  -1   4    7.24    5.73
   4   1   4   13.93    6.13
   4  -1   4   -1.40    2.88
   4   1   4    6.93    2.83
  -4  -1  -4    2.82    3.03
  -4   1  -4   -0.82    2.11
   4   1   4   14.49    6.46
   4  -1   4   13.92    4.70
  -4  -1  -5   45.33    5.20
   4  -1   5   42.62    5.06
   4   1   5   40.54    5.13
  -4   1  -5   39.72    5.54
   4   1   5   57.06    8.22
   4  -1   5   40.78    7.33
  -4  -1  -6  241.41   11.33
  -4   1  -6  229.75   10.81
   4  -1   6  228.52   10.51
   4   1   6  224.51   10.44
   4  -1   7   11.21    3.32
   4   1   7   10.86    3.51
  -4  -1  -7   13.52    4.27
  -4   1  -7   13.70    4.12
  -4  -1  -8   63.49    6.34
  -4   1  -8   62.27    6.47
   4  -1   8   61.11    5.84
   4   1   8   57.10    5.48
  -4  -1  -9   50.99    5.61
  -4   1  -9   51.22    5.56
   4  -1   9   47.33    5.20
   4   1   9   50.97    4.86
  -4  -1 -10  114.20    7.37
  -4   1 -10  102.07    7.26
   4  -1  10  110.10    6.65
   4   1  10  114.15    6.19
   4  -1  11    5.22    1.95
  -4  -1 -11    4.70    3.09
  -4   1 -11    3.87    3.02
  -4  -1 -11    2.43    1.94
  -4  -1 -12    8.64    2.82
  -4  -1 -12    6.17    2.90
  -4   1 -12    9.55    2.86
  -4  -1 -12    6.25    1.64
  -4  -1 -13   10.90    2.49
  -4   1 -13    5.05    1.82
  -4  -1 -13    6.34    2.13
  -4   1 -13    7.31    2.25
  -4  -1 -14   -1.32    1.11
  -4  -1 -14    0.61    1.22
  -4   1 -14   -1.91    1.17
   4  -2 -17   34.22    2.38
   4  -2 -17   32.49    2.26
   4   2 -17   35.38    2.42
   4  -2 -16  224.84    7.14
   4   2 -16  229.51    7.23
   4  -2 -16  237.95    7.46
   4   2 -16  224.40    7.04
   4  -2 -15   38.89    4.07
   4   2 -15   37.74    4.07
   4   2 -15   41.93    4.18
   4  -2 -15   37.04    3.99
   4  -2 -15   35.97    3.31
   4  -2 -14  207.98    9.16
   4   2 -14  204.18    8.76
   4  -2 -14  206.42    8.94
   4   2 -14  200.19    8.93
   4  -2 -14  203.18    7.61
   4  -2 -13  547.76   15.44
   4   2 -13  523.09   14.53
   4  -2 -13  533.11   14.92
   4   2 -13  506.06   14.70
   4  -2 -13  490.41   12.55
   4  -2 -12  314.45   12.41
   4   2 -12  308.18   11.77
   4   2 -12  300.71   11.55
   4  -2 -12  303.27   12.03
   4   2 -12  323.41   12.33
   4  -2 -12  309.34   10.47
   4  -2 -11  520.18   16.02
   4   2 -11  497.86   15.31
   4   2 -11  505.03   15.21
   4  -2 -11  486.81   15.40
   4   2 -11  517.09   15.92
   4  -2 -11  514.37   13.64
   4  -2 -10  101.42    7.66
   4   2 -10   91.46    6.78
   4   2 -10   99.04    7.13
   4  -2 -10   87.87    6.98
   4   2 -10   94.31    7.29
   4  -2  -9   -0.59    2.54
   4   2  -9   -0.03    2.50
   4  -2  -9   -3.37    2.70
   4   2  -9   -4.73    3.10
   4   2  -9   -6.86    3.47
   4  -2  -8    0.91    2.86
   4   2  -8    4.50    2.72
   4  -2  -8    5.52    4.56
   4   2  -8    4.15    5.06
   4  -2  -8    2.54    2.65
   4   2  -8    4.78    3.04
   4   2  -8    1.57    2.87
   4  -2  -7  133.94   13.53
   4   2  -7  101.94   12.69
   4  -2  -7  114.41    7.80
   4   2  -7  115.39    7.29
   4   2  -7  123.37    7.92
   4  -2  -7  117.00    8.09
   4   2  -7  112.21    7.40
   4  -2  -6    3.70    2.62
   4   2  -6   -3.62    2.58
   4   2  -6    1.18    2.11
   4  -2  -6    7.63    4.29
   4   2  -6    4.34    3.74
   4  -2  -6    1.41    2.61
   4   2  -6    6.23    3.43
   4  -2  -5   15.10    6.17
   4  -2  -5   13.02    3.30
   4   2  -5   17.06    2.97
   4   2  -5   10.34    3.04
   4   2  -5    7.01    4.82
   4  -2  -5    7.90    3.26
   4   2  -5   11.26    2.93
   4  -2  -4  131.27    7.86
   4  -2  -4  123.79   12.94
   4   2  -4  132.87   13.13
   4  -2  -4  120.28    7.52
   4   2  -4  126.98    7.60
   4  -2  -3  558.43   26.97
   4   2  -3  534.50   26.32
   4  -2  -2   -6.92    3.85
   4   2  -2   -3.18    3.42
   4  -2  -1  241.11   17.79
   4   2  -1  258.69   18.85
   4  -2   0 1028.66   37.29
   4   2   0 1062.45   37.74
   4  -2   0 1013.62   29.53
   4  -2   1  217.94   10.03
   4  -2   1  219.14    9.53
  -4  -2  -1  202.76    9.83
  -4   2  -1  212.35    9.87
   4  -2   1  202.69    9.58
   4   2   1  202.39    9.25
   4  -2   1  210.46   17.19
   4   2   1  235.48   18.05
   4  -2   2  192.81    9.40
   4   2   2  186.11   14.87
   4  -2   2  190.33   15.15
   4  -2   2  194.12    9.31
  -4  -2  -2  190.19    8.90
  -4  -2  -2  195.81    9.75
  -4   2  -2  178.40    9.22
   4   2   2  188.35    9.24
   4  -2   2  176.32   16.80
   4   2   2  183.73   16.68
   4  -2   3   97.42   12.20
   4   2   3   98.77   13.19
   4   2   3  113.82   12.15
   4  -2   3  105.03    7.21
  -4  -2  -3  109.38    7.55
  -4   2  -3  102.66    7.58
   4  -2   3   94.72   11.03
   4   2   4  218.62   17.35
   4  -2   4  192.01   16.06
  -4  -2  -4  257.10   11.49
  -4   2  -4  223.98   10.49
   4  -2   4  230.63   10.54
   4   2   4  218.36   10.09
   4  -2   4  204.88   18.11
   4   2   4  193.24   17.44
   4  -2   5    2.27    2.55
   4   2   5    0.60    2.25
  -4  -2  -5    4.73    3.25
  -4   2  -5    2.16    2.62
   4   2   5    3.15    4.93
   4  -2   5   -1.11    1.94
  -4  -2  -6  112.10    7.67
  -4   2  -6  118.57    8.07
   4  -2   6  122.31    7.90
   4   2   6  116.62    7.85
  -4  -2  -7  431.59   14.54
  -4   2  -7  428.51   14.58
   4  -2   7  429.51   14.19
   4   2   7  412.10   13.70
  -4  -2  -8   91.72    6.98
  -4   2  -8   99.42    7.42
   4  -2   8   89.82    6.82
   4   2   8   83.55    6.33
  -4  -2  -9   13.92    3.05
   4  -2   9   10.55    3.54
   4   2   9    8.25    2.54
  -4  -2  -9   11.62    3.66
  -4   2  -9   13.97    4.08
   4  -2  10    4.71    2.54
   4   2  10    7.64    2.17
  -4  -2 -10    5.91    3.01
  -4   2 -10    3.33    3.12
   4  -2  11   -0.24    1.53
  -4  -2 -11   -0.43    2.46
  -4   2 -11    0.46    2.67
  -4  -2 -11   -0.09    2.24
  -4  -2 -12    3.29    2.39
   4  -2  12    4.00    1.61
  -4  -2 -12    9.55    2.59
  -4   2 -12    6.28    2.34
  -4  -2 -12    4.20    1.50
  -4  -2 -13    1.01    1.59
  -4   2 -13    1.91    1.24
  -4  -2 -13    3.79    1.88
  -4   2 -13    1.60    1.78
  -4  -2 -13    0.53    1.32
  -4  -2 -14   15.10    1.74
  -4   2 -14   18.01    1.93
   4  -3 -16   12.01    2.17
   4   3 -16   12.99    2.07
   4  -3 -16    6.98    1.55
   4  -3 -16   12.81    2.08
   4   3 -16   15.04    2.22
   4  -3 -15    3.71    2.03
   4   3 -15    6.12    2.16
   4  -3 -15    2.80    1.96
   4  -3 -15    1.49    1.91
   4   3 -15    2.50    2.28
   4  -3 -14   22.75    3.86
   4   3 -14   23.94    3.45
   4  -3 -14   20.99    2.82
   4  -3 -14   18.11    3.28
   4   3 -14   21.59    3.69
   4  -3 -13   -1.86    2.53
   4   3 -13   -1.19    2.44
   4  -3 -13   -2.47    2.46
   4   3 -13   -1.91    2.31
   4   3 -13   -0.46    2.76
   4  -3 -13    2.71    2.27
   4  -3 -12   21.23    3.65
   4   3 -12   26.12    4.50
   4  -3 -12   24.06    4.34
   4   3 -12   22.77    3.49
   4   3 -12   21.65    4.51
   4  -3 -12   19.72    3.25
   4  -3 -11  112.53    7.70
   4   3 -11  107.65    7.07
   4   3 -11  120.59    7.94
   4  -3 -11  114.36    7.74
   4   3 -11  109.63    7.82
   4  -3 -11  120.45    7.00
   4   3 -10   93.82    6.91
   4  -3 -10   92.30    7.12
   4   3 -10   93.29    6.67
   4   3 -10   98.80    7.54
   4  -3 -10   89.37    6.99
   4  -3 -10   93.35    6.21
   4  -3  -9   15.31    4.26
   4   3  -9   17.64    4.11
   4   3  -9   19.20    4.07
   4   3  -9   17.86    3.95
   4  -3  -9   22.53    4.34
   4   3  -9   22.17    4.00
   4  -3  -8    4.22    3.26
   4   3  -8    2.25    2.52
   4   3  -8    1.88    2.39
   4   3  -8    4.83    3.05
   4  -3  -8    2.65    2.80
   4   3  -8    3.37    3.01
   4  -3  -7   22.94    6.94
   4   3  -7   43.64    8.72
   4  -3  -7   30.74    4.86
   4   3  -7   27.91    4.19
   4   3  -7   31.40    4.50
   4   3  -7   33.37    4.60
   4  -3  -7   31.93    5.02
   4   3  -7   34.63    4.32
   4  -3  -6    8.69    3.48
   4   3  -6    9.92    2.22
   4   3  -6    6.68    2.96
   4   3  -6    6.56    3.15
   4  -3  -6   -4.17    3.15
   4   3  -6    6.71    5.75
   4  -3  -6    7.66    2.95
   4   3  -6    4.93    2.84
   4  -3  -5   -1.73    2.23
   4   3  -5   -1.32    2.08
   4  -3  -5    7.01    3.99
   4   3  -5   -0.05    3.93
   4  -3  -5    4.94    2.17
   4   3  -5    0.22    1.81
   4  -3  -4  133.73    8.23
   4  -3  -4  135.38   13.76
   4   3  -4  136.50   14.05
   4  -3  -4  130.32    7.94
   4   3  -4  129.05    7.64
  -4  -3   4  137.98    7.75
   4  -3  -3  138.77    8.14
   4   3  -3  111.38   12.53
   4  -3  -3  120.70    7.40
   4   3  -3  112.29    7.35
  -4  -3   3  121.77    7.47
   4  -3  -2    0.62    1.91
   4  -3  -2    4.85    3.36
   4   3  -2   -8.95    5.91
  -4  -3   2   -4.18    2.53
   4  -3  -2   -1.67    1.02
   4   3  -2   -1.78    2.66
   4  -3  -1  143.26   13.72
   4   3  -1  135.75   13.99
   4  -3  -1  164.56    8.98
  -4  -3   1  151.03    7.93
   4  -3  -1  135.64   11.20
  -4  -3   1  153.84    8.05
  -4   3   1  154.56    8.37
   4  -3  -1  156.69    8.02
   4   3  -1  157.58    8.31
   4  -3   0 1160.68   39.17
   4   3   0 1130.45   39.04
  -4  -3   0 1163.75   21.99
   4  -3   0 1202.79   23.09
   4  -3   0 1153.73   21.06
  -4  -3   0 1170.60   22.33
  -4   3   0 1169.98   22.66
   4  -3   0 1155.31   21.92
   4   3   0 1155.65   21.98
   4  -3   1  489.11   25.94
   4   3   1  518.43   27.05
   4  -3   1  533.57   15.73
   4  -3   1  517.31   14.58
  -4  -3  -1  540.31   15.09
  -4  -3  -1  511.46   15.19
  -4   3  -1  529.79   15.50
   4  -3   1  532.16   15.04
   4   3   1  523.04   14.96
   4  -3   2  186.02    9.58
  -4  -3  -2  170.19    8.90
   4  -3   2  183.15    9.24
  -4  -3  -2  183.37    9.24
  -4   3  -2  189.26    9.44
   4  -3   2  170.24   15.64
   4   3   2  169.76   15.65
   4  -3   3  129.95   13.76
   4   3   3  140.60   13.53
   4  -3   3  140.67   13.22
   4  -3   3  153.35    8.51
  -4  -3  -3  149.68    8.54
  -4   3  -3  144.69    8.39
   4  -3   3  140.51   12.93
   4   3   3  143.70   14.60
  -4  -3  -4   31.18    5.02
   4  -3   4   52.46    9.36
   4   3   4   49.87    9.42
   4  -3   4   34.29    4.64
   4  -3   4   33.24    8.14
  -4   3  -4   37.73    4.78
   4   3   4   41.33    8.53
   4  -3   4   29.59    7.94
  -4  -3  -5  256.81   11.17
  -4   3  -5  239.52   10.87
   4  -3   5  254.22   11.02
   4   3   5  223.93   10.40
   4  -3   6   21.87    4.13
   4   3   6   14.97    3.53
  -4  -3  -6   18.19    4.00
  -4   3  -6   17.94    3.84
   4  -3   7   -0.41    2.56
   4   3   7   -0.82    2.49
  -4  -3  -7   -1.41    2.92
  -4   3  -7   -1.65    2.48
   4  -3   8   26.88    4.36
   4   3   8   18.35    3.79
  -4  -3  -8   20.69    4.23
  -4   3  -8   15.91    3.80
  -4  -3  -9   23.77    3.40
   4  -3   9   25.13    3.97
   4   3   9   18.58    3.02
  -4  -3  -9   20.09    3.76
  -4   3  -9   17.04    4.11
  -4  -3 -10   61.14    4.55
  -4  -3 -10   52.52    4.94
  -4   3 -10   59.59    5.33
   4  -3  10   61.82    5.19
  -4  -3 -11  141.30    5.83
  -4  -3 -11  148.47    7.06
  -4   3 -11  144.93    7.11
   4  -3  11  142.47    6.55
  -4  -3 -11  144.64    7.04
  -4  -3 -11  150.91    7.35
  -4  -3 -12   12.66    2.74
  -4   3 -12   13.93    2.12
   4  -3  12   13.51    2.27
  -4  -3 -12   17.26    2.76
  -4   3 -12   13.43    2.65
  -4  -3 -12   13.95    2.52
  -4  -3 -13    6.88    2.03
  -4  -3 -13    5.81    1.53
  -4   3 -13    3.99    1.51
  -4  -3 -13    6.25    1.51
  -4  -3 -14   65.02    2.94
   4  -4 -16   -1.39    0.79
   4  -4 -16   -0.76    0.74
   4  -4 -15   47.94    3.60
   4   4 -15   42.57    3.25
   4  -4 -15   43.50    3.35
   4   4 -15   42.57    3.33
   4  -4 -15   43.53    3.27
   4   4 -14   61.04    4.45
   4  -4 -14   65.27    4.93
   4   4 -14   56.68    4.15
   4  -4 -14   59.68    4.35
   4  -4 -14   58.93    4.34
   4  -4 -13   14.26    3.27
   4   4 -13    9.47    2.59
   4   4 -13   11.38    3.45
   4  -4 -13   11.07    2.88
   4  -4 -13   11.86    2.96
   4   4 -13   10.14    2.92
   4  -4 -12  160.40    8.09
   4  -4 -12  164.37    8.49
   4   4 -12  155.50    7.52
   4   4 -12  173.52    8.99
   4   4 -12  160.22    8.18
   4  -4 -12  158.08    7.96
   4  -4 -11  219.16   10.05
   4   4 -11  216.25    9.21
   4   4 -11  242.83   10.72
   4  -4 -11  227.28    9.97
   4   4 -11  218.93    9.75
   4  -4 -11  227.26    9.51
   4   4 -11  233.57   10.47
   4  -4 -10  134.11    8.41
   4   4 -10  142.08    7.52
   4   4 -10  137.50    8.38
   4  -4 -10  126.55    7.94
   4   4 -10  144.24    8.20
   4   4 -10  130.55    8.18
   4  -4 -10  139.87    7.80
   4  -4  -9   73.52    6.43
   4   4  -9   73.28    5.72
   4   4  -9   73.49    6.76
   4  -4  -9   73.75    6.14
   4   4  -9   83.59    6.57
   4   4  -9   79.87    6.78
   4  -4  -9   77.36    5.83
   4  -4  -8   98.59    7.15
   4  -4  -8  101.69    7.60
   4   4  -8   97.64    7.34
   4   4  -8  107.80    7.42
   4   4  -8  111.27    7.72
   4  -4  -8  110.16    6.78
   4  -4  -7  603.32   17.23
   4   4  -7  633.57   16.92
   4  -4  -7  585.20   16.17
   4   4  -7  603.83   16.31
   4   4  -7  645.81   17.34
   4  -4  -6   15.22    5.94
   4  -4  -6    7.36    3.00
   4   4  -6    5.80    2.83
   4   4  -6   10.38    3.54
   4  -4  -6   10.00    3.10
   4   4  -6    7.92    2.55
   4  -4  -5   43.89    5.10
   4   4  -5   44.58    4.87
   4   4  -5   47.88    5.20
   4  -4  -5   39.97    4.72
   4  -4  -5   45.91   10.09
   4   4  -5   45.83    8.05
   4  -4  -5   40.36    4.64
   4   4  -5   42.92    4.87
   4  -4  -4   41.80    4.96
   4   4  -4   42.02    4.21
   4   4  -4   49.22    5.02
   4  -4  -4   40.31    8.00
   4   4  -4   42.34    8.84
  -4  -4   4   39.91    4.81
   4  -4  -4   39.84    4.61
   4  -4  -4   44.63    4.61
   4   4  -4   36.51    4.27
   4  -4  -3    1.69    2.74
   4  -4  -3    2.51    4.85
  -4  -4   3   -4.40    2.74
   4  -4  -3   -2.87    2.70
   4  -4  -3   -5.89    2.77
   4   4  -3   -2.14    2.41
   4  -4  -2   65.76    5.97
   4  -4  -2   59.04    8.06
  -4  -4   2   70.94    6.03
  -4   4   2   62.98    5.70
   4  -4  -2   72.39    9.79
   4   4  -2   72.74   10.11
   4  -4  -2   65.40    6.00
   4   4  -2   70.38    5.58
   4  -4  -2   61.99    5.10
  -4  -4   2   66.34    5.74
   4  -4  -1   15.33    3.92
   4  -4  -1   20.63    5.09
   4  -4  -1   25.69    6.46
   4   4  -1   13.68    6.71
  -4  -4   1   22.36    3.52
   4  -4  -1   19.23    3.51
  -4  -4   1   22.66    3.90
  -4   4   1   17.37    3.55
   4  -4  -1   13.05    3.76
   4   4  -1   19.40    3.39
   4  -4   0    2.25    2.52
   4  -4   0   -4.31    3.35
   4   4   0    1.10    2.03
   4  -4   0    2.87    2.41
  -4  -4   0    3.07    2.26
  -4  -4   0   -0.01    2.59
  -4   4   0   -0.33    2.44
   4  -4   0   -8.47    3.08
   4   4   0   -0.94    2.05
   4  -4   1  101.69    7.35
   4  -4   1   97.39   11.37
   4   4   1   76.43   11.02
   4  -4   1  107.61    6.93
  -4  -4  -1  104.13    6.87
  -4   4  -1  107.18    7.09
   4  -4   1   90.04   10.28
  -4  -4  -1   99.39    6.95
   4   4   1  108.02    6.88
   4  -4   2   57.22    9.60
   4   4   2   28.21    7.31
  -4  -4  -2   52.25    5.14
  -4   4  -2   49.94    5.28
   4  -4   2   38.39    4.77
  -4  -4  -2   44.38    5.30
  -4  -4  -3   29.21    4.17
   4  -4   3   12.01    6.70
   4   4   3   37.89    7.42
   4  -4   3   20.69    3.64
   4  -4   3   15.52    5.01
  -4   4  -3   16.08    3.49
  -4  -4  -3   25.93    3.99
   4  -4   4   26.25    4.23
  -4  -4  -4   29.81    4.50
  -4   4  -4   26.91    4.33
   4  -4   5   16.73    4.10
  -4  -4  -5   16.64    4.07
  -4   4  -5   13.38    3.50
  -4  -4  -6  117.02    7.60
  -4   4  -6  113.52    7.57
   4  -4   6  121.95    8.11
   4   4   6  100.25    7.10
  -4  -4  -7   51.45    5.29
  -4   4  -7   43.51    4.83
   4  -4   7   41.36    5.19
   4   4   7   42.92    4.89
  -4  -4  -8  146.87    8.00
  -4   4  -8  159.18    8.34
   4  -4   8  158.94    8.64
   4   4   8  150.53    7.82
  -4  -4  -9    7.45    3.02
   4  -4   9    2.40    2.35
   4   4   9    1.45    1.31
  -4  -4  -9    1.71    2.08
  -4   4  -9    1.34    2.38
  -4  -4 -10   39.41    3.89
  -4  -4 -10   39.25    3.93
  -4   4 -10   35.15    4.04
   4  -4  10   35.78    3.93
  -4  -4 -10   42.02    4.33
  -4  -4 -11   53.81    3.86
  -4  -4 -11   54.95    4.17
  -4   4 -11   54.51    4.22
   4  -4  11   57.67    4.25
  -4  -4 -11   56.04    4.65
  -4  -4 -11   56.38    4.80
  -4  -4 -12    5.48    2.15
  -4  -4 -12    4.88    1.64
  -4   4 -12    5.64    1.88
  -4  -4 -12    3.54    1.79
  -4  -4 -13    4.06    1.62
  -4   4 -13    2.11    0.96
  -4  -4 -13    4.08    1.30
  -4  -5  16    4.29    1.17
   4  -5 -15    0.25    1.25
   4  -5 -15    0.14    1.53
   4  -5 -14   51.60    3.90
   4   5 -14   53.83    4.42
   4   5 -14   45.98    3.50
   4  -5 -14   52.19    4.10
   4  -5 -13  314.83    9.91
   4   5 -13  338.27   10.86
   4  -5 -13  311.05    9.06
   4   5 -13  309.54    9.31
   4  -5 -13  317.91    9.86
   4  -5 -12  102.95    6.44
   4   5 -12  107.96    7.16
   4  -5 -12   97.85    5.67
   4   5 -12   87.83    5.58
   4  -5 -12   97.50    6.09
   4  -5 -11   -1.45    2.88
   4   5 -11    0.26    3.27
   4   5 -11    2.01    3.30
   4  -5 -11   -2.02    3.28
   4  -5 -11    1.51    1.96
   4   5 -11   -4.69    2.46
   4  -5 -10    7.58    3.25
   4   5 -10    6.93    3.43
   4   5 -10    7.01    3.20
   4  -5 -10   -0.46    2.55
   4  -5 -10    7.34    2.22
   4   5 -10    1.17    1.97
   4  -5  -9  364.59   13.00
   4   5  -9  368.23   13.17
   4  -5  -9  367.35   12.29
   4   5  -9  346.72   12.00
   4   5  -9  371.04   13.33
   4  -5  -9  360.38   12.20
   4  -5  -8   19.40    4.24
   4   5  -8   20.64    4.25
   4   5  -8   17.42    4.25
   4  -5  -8   21.38    3.78
   4  -5  -8   18.23    3.64
   4  -5  -8   19.01    3.29
   4   5  -8   16.08    3.27
   4  -5  -7   20.88    4.00
   4   5  -7    9.63    2.75
   4   5  -7   11.07    3.59
   4  -5  -7   18.35    2.81
   4  -5  -7    8.41    3.17
   4  -5  -7    8.76    2.96
   4   5  -7   12.09    2.74
   4  -5  -6    9.32    2.92
   4   5  -6    8.74    3.01
   4   5  -6    9.87    3.08
   4  -5  -6    7.81    2.67
   4   5  -6   11.52    3.12
   4  -5  -5   59.11    5.65
   4   5  -5   60.35    5.12
   4  -5  -5   49.12    4.87
   4   5  -5   49.11    5.05
  -4  -5   5   55.49    5.64
   4   5  -5   54.18    5.51
   4  -5  -4   69.84    6.29
   4   5  -4   70.29    5.61
   4   5  -4   62.95    5.49
   4  -5  -4   59.96    5.29
  -4  -5   4   69.21    6.13
   4   5  -4   67.65    5.57
   4  -5  -3    4.47    2.71
  -4  -5   3    4.25    2.55
  -4   5   3    1.64    1.92
   4   5  -3    2.96    1.13
   4  -5  -2   21.08    3.77
   4  -5  -2   20.73    6.58
  -4  -5   2   27.78    4.55
   4  -5  -2   27.50    4.19
  -4   5   2   26.14    3.48
   4   5  -2   22.34    3.29
   4  -5  -1   40.59    4.42
   4  -5  -1   36.62    4.80
   4  -5  -1   38.94    6.82
  -4  -5   1   37.52    4.81
  -4   5   1   31.56    3.82
   4   5  -1   38.84    4.13
   4  -5   0  239.93   10.85
   4  -5   0  210.59   15.33
   4  -5   0  235.69    9.88
   4  -5   0  239.65   10.29
  -4   5   0  252.46   10.23
   4   5   0  238.05    9.60
  -4  -5   0  255.01   11.10
  -4  -5  -1  113.90    7.68
   4  -5   1  105.89    7.60
   4  -5   1  110.22    6.96
  -4   5  -1  105.23    6.98
   4  -5   1   98.67   11.47
   4  -5   2  414.33   13.59
  -4   5  -2  425.91   13.39
  -4  -5  -2  425.67   14.23
  -4  -5  -3  661.46   16.26
  -4   5  -3  686.36   17.00
   4  -5   3  696.92   17.63
  -4  -5  -4  199.50    8.69
  -4   5  -4  210.91    9.50
   4  -5   4  195.95    9.78
  -4  -5  -5  354.83   11.86
  -4   5  -5  346.32   12.13
   4  -5   5  337.72   12.59
  -4  -5  -6  178.57    8.52
  -4   5  -6  173.76    8.66
   4  -5   6  172.11    9.27
   4   5   6  169.92    8.74
   4  -5   7    2.84    3.15
   4   5   7    0.73    2.19
  -4  -5  -7   -2.59    1.95
  -4   5  -7   -2.73    2.61
  -4  -5  -8   24.98    4.06
   4  -5   8   29.75    4.54
   4   5   8   24.44    3.60
  -4  -5  -8   27.17    3.47
  -4   5  -8   32.82    4.34
  -4  -5  -9   59.74    5.08
  -4  -5  -9   71.18    4.77
  -4   5  -9   60.81    4.70
  -4   5  -9   70.75    4.83
   4  -5   9   69.61    5.66
  -4  -5  -9   71.37    5.48
  -4  -5 -10   18.22    3.19
  -4  -5 -10   24.24    3.42
   4  -5  10   19.61    3.23
  -4  -5 -10   16.55    2.45
  -4   5 -10   18.79    2.77
  -4  -5 -10   17.00    3.40
  -4  -5 -11   15.22    2.61
  -4  -5 -11   16.68    2.67
  -4   5 -11   15.53    2.20
  -4  -5 -11   10.03    2.78
  -4  -5 -12   12.03    2.23
  -4  -5 -12   13.03    1.78
  -4  -5 -12   11.59    2.24
  -4  -5 -13   23.74    1.91
  -4  -5 -13   25.27    2.10
  -4  -6  15   24.84    2.59
   4  -6 -15   30.91    2.40
   4   6 -14    4.89    1.90
   4  -6 -14    2.73    1.97
   4  -6 -13   82.69    4.52
   4   6 -13   89.84    5.70
   4  -6 -13   86.15    5.21
   4  -6 -12   72.56    4.88
   4   6 -12   76.55    5.82
   4   6 -12   70.66    5.68
   4  -6 -12   70.98    5.41
   4  -6 -11  117.93    6.70
   4   6 -11  125.41    7.64
   4  -6 -11  128.31    6.48
   4   6 -11  132.02    7.70
   4  -6 -11  110.63    6.70
   4  -6 -10  143.46    7.62
   4   6 -10  146.91    8.30
   4   6 -10  146.70    8.67
   4  -6 -10  149.28    7.43
   4  -6 -10  143.13    7.82
   4  -6  -9   89.62    6.68
   4   6  -9   99.42    7.16
   4  -6  -9   96.19    6.46
   4   6  -9   95.35    7.22
   4  -6  -9   90.16    6.47
   4  -6  -8   50.52    5.01
   4   6  -8   53.18    5.42
   4   6  -8   49.63    5.73
   4  -6  -8   50.14    5.11
   4  -6  -8   47.77    5.08
   4  -6  -7   13.44    3.19
   4   6  -7   12.73    3.48
   4   6  -7   13.14    3.77
   4  -6  -7   13.59    3.18
   4  -6  -7   16.33    3.64
   4  -6  -6   -3.53    2.28
   4   6  -6    0.59    2.20
   4   6  -6   -1.41    2.36
  -4  -6   6   -0.03    3.09
   4  -6  -6   -1.53    2.38
   4  -6  -6    7.64    3.31
   4  -6  -5   75.25    6.51
   4   6  -5   73.44    6.14
   4   6  -5   79.34    6.24
   4  -6  -5   82.24    6.54
  -4  -6   5   79.69    7.02
   4  -6  -4  252.64   11.01
   4  -6  -4  270.35   11.08
  -4  -6   4  270.62   11.71
   4   6  -4  270.33   10.67
   4  -6  -3  235.56   10.62
   4  -6  -3  242.57   10.49
  -4  -6   3  229.92   11.02
   4   6  -3  244.81    9.94
   4  -6  -2  176.61    9.32
   4  -6  -2  186.69    9.42
  -4  -6   2  181.45    9.74
   4  -6  -1  158.03    8.52
   4  -6  -1  157.13    8.59
  -4  -6   1  157.26    9.25
   4  -6   0  212.56   10.30
   4  -6   0  221.69    9.43
   4  -6   0  195.62    9.67
  -4  -6   0  221.07   10.66
  -4  -6  -1  466.61   14.41
   4  -6   1  490.04   14.30
  -4  -6  -1  504.50   15.83
   4  -6   1  494.03   15.10
  -4  -6  -2  434.98   13.67
   4  -6   2  449.35   14.10
  -4  -6  -2  455.27   15.13
  -4  -6  -3    4.91    2.63
   4  -6   3    5.66    3.57
  -4  -6  -4  231.83    9.63
   4  -6   4  225.28   10.27
  -4  -6  -5   51.37    4.63
   4  -6   5   54.93    5.59
   4  -6   6   60.10    6.03
   4   6   6   78.29    5.93
   4  -6   7   50.24    5.41
   4   6   7   48.39    4.48
  -4  -6  -7   59.49    4.79
  -4  -6  -8   31.38    3.86
  -4  -6  -8   29.18    4.27
   4  -6   8   35.93    4.70
   4   6   8   26.01    3.33
  -4  -6  -9   12.58    2.77
  -4  -6  -9   16.86    3.39
  -4   6  -9   17.67    3.09
   4  -6   9   14.24    3.17
  -4  -6 -10   72.61    4.77
  -4  -6 -10   69.28    4.41
  -4  -6 -10   73.77    5.27
  -4  -6 -11    3.42    1.73
  -4  -6 -11    1.40    1.49
  -4  -6 -11    3.12    2.11
  -4  -6 -12   41.60    2.51
   4  -6  12   44.88    2.87
  -4  -6 -12   45.51    2.76
  -4  -6 -12   52.68    3.38
  -4  -7  14   49.30    3.50
   4   7 -13   36.41    3.58
  -4  -7  13   39.22    3.74
   4  -7 -13   45.90    3.71
   4   7 -12   30.28    3.85
   4  -7 -12   29.90    3.01
  -4  -7  12   32.92    3.99
   4  -7 -12   35.56    3.90
   4  -7 -11    1.00    1.40
   4   7 -11    2.94    2.86
   4  -7 -11    0.12    1.78
   4   7 -11    1.37    2.99
   4  -7 -11    3.65    2.94
   4  -7 -10  170.11    7.37
   4   7 -10  170.88    8.31
   4  -7 -10  179.10    8.04
  -4  -7  10  183.36    9.10
   4   7 -10  195.66    9.28
   4  -7 -10  177.07    8.35
   4  -7  -9    1.12    2.04
   4   7  -9   -0.63    3.09
  -4  -7   9   -2.54    3.16
   4  -7  -9    0.54    2.25
   4   7  -9   -0.75    3.39
   4  -7  -9    5.50    3.35
   4  -7  -8   27.62    3.97
   4   7  -8   27.74    4.05
  -4  -7   8   23.95    4.12
   4  -7  -8   22.73    4.05
   4   7  -8   28.74    4.49
   4  -7  -8   39.79    5.00
   4  -7  -7    6.66    3.06
   4   7  -7    1.95    2.82
   4  -7  -7    3.70    2.40
   4   7  -7    2.17    2.94
  -4  -7   7    5.34    3.57
   4  -7  -6  395.53   12.93
   4   7  -6  395.04   12.38
   4  -7  -6  411.06   13.56
  -4  -7   6  413.47   14.26
   4   7  -6  399.83   13.31
   4  -7  -5  119.44    7.81
   4  -7  -5  120.32    7.84
  -4  -7   5  111.56    7.90
   4   7  -5  121.09    7.57
   4  -7  -4   40.57    4.96
  -4  -7   4   42.18    5.48
   4   7  -4   43.85    5.03
   4  -7  -4   37.19    4.57
   4  -7  -3    8.70    2.34
  -4  -7   3    2.52    2.91
   4  -7  -3    2.88    3.13
   4  -7  -2   85.05    6.60
  -4  -7   2   97.12    7.50
   4  -7  -2   91.73    7.07
  -4  -7   1    4.41    3.28
   4  -7  -1    1.81    2.14
  -4  -7   1   -3.21    3.04
   4  -7  -1    1.90    3.24
  -4  -7   0  217.84   10.11
   4  -7   0  210.77    8.95
  -4  -7   0  217.42   10.56
   4  -7   0  204.81   10.07
  -4  -7  -1  263.64   11.00
  -4  -7  -1  285.40   12.07
   4  -7   1  266.55   10.33
   4  -7   1  280.13   11.48
  -4  -7  -2   11.49    3.46
   4  -7   2   10.62    3.18
  -4  -7  -2    8.63    3.55
   4  -7   2   12.55    4.26
  -4  -7  -3   59.86    5.70
   4  -7   3   61.48    5.80
   4  -7   3   58.95    5.98
  -4  -7  -4   50.91    4.77
   4  -7   4   56.80    5.70
   4  -7   4   54.91    5.64
  -4  -7  -5   18.52    3.30
  -4  -7  -5   26.13    3.47
   4  -7   5   23.96    4.34
   4  -7   6   -1.13    2.55
   4   7   6    2.26    2.18
  -4  -7  -7   11.45    3.50
   4  -7   7    9.58    3.48
   4   7   7    8.52    2.12
  -4  -7  -8   27.21    3.90
  -4   7  -8   25.99    3.93
   4  -7   8   30.09    4.17
  -4  -7  -9   50.40    4.44
  -4   7  -9   46.03    3.93
  -4  -7  -9   42.70    3.33
  -4  -7  -9   47.26    4.41
  -4  -7 -10    0.17    1.12
  -4  -7 -10   -0.17    1.73
  -4   7 -10    0.19    1.19
   4  -7  10   -1.78    1.77
  -4  -7 -10   -0.59    1.90
  -4  -7 -11   72.97    3.84
   4  -7  11   68.48    3.65
  -4  -7 -11   71.21    4.08
  -4  -7 -12    4.63    1.14
  -4  -8  14   -1.33    1.20
  -4  -8  13  122.03    4.98
  -4  -8  13  121.66    4.98
   4   8 -12  279.58    8.26
   4  -8 -12  265.57    7.29
   4   8 -11   39.51    3.86
   4  -8 -11   35.05    3.36
  -4  -8  11   37.09    4.17
   4   8 -11   39.68    4.35
   4   8 -10   17.22    3.09
   4  -8 -10   11.62    2.95
   4   8 -10   15.25    3.56
  -4  -8  10   13.39    3.42
  -4  -8   9    6.22    2.01
   4   8  -9    8.55    2.80
  -4  -8   9    5.40    3.15
   4  -8  -9    9.14    2.97
   4   8  -9    7.64    3.20
  -4  -8   8   -0.39    2.06
   4   8  -8   -1.51    1.49
  -4  -8   8    1.69    3.01
   4  -8  -8    0.99    3.03
   4   8  -8   -0.58    2.99
  -4  -8   7  192.21    8.65
   4   8  -7  201.10    8.45
   4  -8  -7  183.89    8.96
  -4  -8   7  196.29    9.67
   4   8  -7  199.57    9.35
  -4  -8   6  152.22    8.20
   4   8  -6  145.65    7.12
   4  -8  -6  134.74    8.00
  -4  -8   6  139.29    8.42
   4   8  -6  136.02    7.70
  -4  -8   5   21.69    4.15
   4  -8  -5   14.26    2.54
  -4  -8   5   16.26    4.04
   4   8  -5   20.31    3.77
   4  -8  -5   16.66    3.68
  -4  -8   4  136.85    8.07
   4  -8  -4  126.00    7.12
   4  -8  -4  140.30    8.36
  -4  -8   4  128.84    8.31
   4   8  -4  138.36    7.37
  -4  -8   4  139.02    7.41
  -4  -8   3    2.87    2.15
   4  -8  -3    4.23    2.03
  -4  -8   3    7.62    3.31
   4  -8  -3   -0.12    3.44
  -4  -8   3    4.61    2.30
  -4  -8   2    1.70    3.07
  -4  -8   2    3.45    3.17
   4  -8  -2   -1.57    3.02
  -4  -8   1   56.56    5.99
   4  -8  -1   57.58    5.85
  -4  -8   1   59.18    6.25
  -4  -8   0  134.22    7.96
  -4  -8   0  144.21    8.78
   4  -8   0  131.12    8.15
  -4  -8  -1  268.00   11.08
   4  -8   1  260.38    9.85
   4  -8   1  263.89   11.26
  -4  -8  -1  282.24   11.89
  -4  -8  -2    4.28    3.06
   4  -8   2    5.97    2.85
   4  -8   2   11.73    3.60
  -4  -8  -3  109.54    7.11
   4  -8   3  107.52    6.83
   4  -8   3  110.22    7.48
  -4  -8  -4    1.46    2.21
   4  -8   4    2.13    2.56
   4  -8   4    3.50    3.24
  -4  -8  -5   72.37    5.27
  -4  -8  -5   73.20    5.08
  -4  -8  -5   91.46    6.44
   4  -8   5   86.40    6.21
   4  -8   5   86.94    6.46
  -4  -8  -6   -0.08    1.58
  -4  -8  -6    5.25    1.32
  -4  -8  -6   -0.73    2.77
   4  -8   6   -0.82    2.85
   4   8   6    1.80    1.99
   4  -8   6    1.70    2.65
  -4  -8  -7   54.19    4.88
   4   8   7   49.27    3.79
   4  -8   7   53.61    4.88
  -4  -8  -7   55.70    4.73
   4  -8   8  108.50    5.86
  -4  -8  -8  116.03    6.32
  -4   8  -8  107.02    6.12
  -4  -8  -8  112.57    5.86
  -4  -8  -9   42.36    3.71
  -4   8  -9   38.88    3.45
   4  -8   9   37.28    3.36
  -4   8  -9   34.56    2.91
  -4  -8  -9   34.56    3.32
  -4  -8 -10   55.38    3.49
   4  -8  10   51.82    3.24
  -4  -8 -10   55.02    3.54
  -4  -8 -11   65.38    2.99
  -4  -8 -11   42.74    2.47
  -4  -9  13    2.51    1.11
  -4  -9  12   81.19    3.89
  -4  -9  12   85.90    4.24
   4   9 -11   18.20    2.42
  -4  -9  11   17.95    2.65
   4  -9 -11   19.43    2.53
  -4  -9  11   17.42    2.79
   4   9 -10   17.22    2.56
  -4  -9  10   17.35    2.91
   4  -9 -10   23.78    3.18
   4   9 -10   21.27    3.15
  -4  -9  10   20.88    3.23
   4   9  -9    0.40    1.21
  -4  -9   9   -3.53    2.56
   4  -9  -9    0.66    2.05
   4   9  -9    0.03    2.32
  -4  -9   9    0.31    2.45
  -4  -9   8    3.37    1.90
   4   9  -8    4.53    1.80
  -4  -9   8    1.52    2.56
   4  -9  -8   -0.47    2.31
   4   9  -8   -1.02    2.25
  -4  -9   7   11.30    2.52
  -4  -9   7   16.26    3.63
   4  -9  -7   15.05    3.44
   4   9  -7   10.82    3.00
  -4  -9   7   11.64    3.11
  -4  -9   6   20.01    3.46
  -4  -9   6   20.72    3.52
   4   9  -6   19.99    3.35
  -4  -9   6   16.97    3.33
  -4  -9   5  162.60    8.06
   4  -9  -5  154.61    8.46
  -4  -9   5  164.51    8.58
   4   9  -5  165.48    7.62
  -4  -9   5  155.96    7.73
  -4  -9   4   14.44    3.39
  -4  -9   4   11.90    3.70
   4  -9  -4   16.26    3.80
  -4  -9   4   21.73    3.42
  -4  -9   3    0.24    2.70
  -4  -9   3    0.40    3.09
   4  -9  -3   -1.58    3.13
  -4  -9   3    0.95    2.13
  -4  -9   2   56.15    5.68
   4  -9  -2   50.65    5.26
  -4  -9   2   48.12    5.40
  -4  -9   1   72.25    6.23
   4  -9  -1   73.96    6.32
  -4  -9   1   75.20    6.51
  -4  -9   0  113.53    7.47
   4  -9   0  113.78    7.45
  -4  -9   0  117.40    7.65
  -4  -9  -1  211.17    9.65
   4  -9   1  218.87    9.86
  -4  -9  -2  257.10   10.32
   4  -9   2  247.30   10.47
  -4  -9  -3    0.01    2.68
   4  -9   3    2.61    2.96
  -4  -9  -4   31.61    3.92
  -4  -9  -4   36.11    4.14
   4  -9   4   31.08    4.29
  -4  -9  -5   85.31    5.22
  -4  -9  -5   86.08    5.23
  -4  -9  -5   95.65    5.92
   4  -9   5   85.56    5.98
  -4  -9  -5   91.18    5.24
  -4  -9  -6    3.53    1.34
  -4  -9  -6    1.81    1.21
  -4  -9  -6    1.04    2.54
   4   9   6    4.18    1.69
   4  -9   6    0.46    2.35
  -4  -9  -6   -1.09    1.87
  -4  -9  -7   67.93    4.81
  -4   9  -7   66.62    5.22
   4  -9   7   61.63    4.50
  -4  -9  -7   61.01    4.13
  -4  -9  -8  158.97    6.26
  -4   9  -8  153.86    6.44
   4  -9   8  145.72    5.75
  -4   9  -8  142.31    5.70
  -4  -9  -8  150.70    5.61
  -4  -9  -9   15.67    2.33
  -4   9  -9   13.76    2.09
   4  -9   9   14.99    1.89
  -4  -9  -9   11.77    1.73
  -4  -9 -10   69.11    3.18
   4 -10 -11  211.84    5.64
  -4 -10  11  251.58    6.41
   4 -10 -10    3.40    1.83
  -4 -10  10    5.53    1.72
  -4 -10  10    3.90    1.80
  -4 -10   9   28.81    3.11
   4 -10  -9   30.15    3.30
  -4 -10   9   29.00    3.27
   4 -10  -8   89.74    5.46
  -4 -10   8   93.24    5.30
  -4 -10   8   86.34    5.24
  -4 -10   7    1.37    1.80
  -4 -10   7    2.48    2.33
   4 -10  -7   -1.42    2.23
  -4 -10   7    1.60    2.07
  -4 -10   6   10.21    2.47
  -4 -10   6   15.96    3.26
   4 -10  -6   15.47    3.44
  -4 -10   6   12.47    2.69
  -4 -10   5  182.51    7.84
   4 -10  -5  185.89    8.54
  -4 -10   5  176.55    8.16
  -4 -10   5  174.24    7.42
  -4 -10   4   77.48    5.85
   4 -10  -4   80.25    6.30
  -4 -10   4   78.40    5.94
  -4 -10   4   74.39    4.93
  -4 -10   3    3.62    2.60
  -4 -10   3    5.45    2.75
   4 -10  -3    2.59    3.18
  -4 -10   3    2.88    1.49
  -4 -10   2    1.51    2.61
  -4 -10   2    4.12    2.82
   4 -10  -2    2.36    3.33
  -4 -10   2    1.26    1.26
  -4 -10   1    0.88    2.60
  -4 -10   1    3.42    3.03
   4 -10  -1    2.48    2.73
  -4 -10   0   49.32    4.89
   4 -10   0   43.64    4.87
  -4 -10  -1    8.50    3.09
  -4 -10  -1   10.71    2.47
   4 -10   1    7.71    3.06
  -4 -10  -2   62.82    5.21
  -4 -10  -2   62.97    4.38
   4 -10   2   64.17    5.25
  -4 -10  -3    8.67    2.66
  -4 -10  -3    7.50    2.39
   4 -10   3    6.47    2.90
  -4 -10  -4    4.43    2.35
  -4 -10  -4    4.37    2.19
  -4 -10  -4    3.65    2.25
   4 -10   4    4.95    2.59
  -4 -10  -5   19.99    2.51
  -4 -10  -5   22.15    2.79
  -4 -10  -5   21.42    2.85
  -4  10  -5   20.07    3.75
   4  10   5   16.86    2.37
   4 -10   5   18.75    3.01
  -4 -10  -6   12.65    1.90
  -4 -10  -6    6.11    1.65
  -4 -10  -6   15.07    2.61
  -4  10  -6   11.99    3.02
   4 -10   6   11.40    2.28
  -4 -10  -7    5.87    1.74
  -4  10  -7    4.59    2.25
   4 -10   7    5.49    1.59
  -4 -10  -8   84.85    3.85
  -4  10  -8   91.15    4.24
   4 -10   8   75.68    3.26
  -4  10  -8   85.18    3.65
  -4 -11  10  110.80    3.77
   4 -11  -9    0.83    1.26
  -4 -11   9    0.54    1.33
   4 -11  -8   10.30    2.30
  -4 -11   8    9.20    1.80
  -4 -11   8    8.57    1.93
   4 -11  -7   77.94    4.73
  -4 -11   7   77.22    4.19
  -4 -11   7   75.76    4.24
  -4 -11   6  152.29    5.73
  -4 -11   6  157.83    6.20
   4 -11  -6  169.88    7.09
  -4 -11   6  160.98    6.25
  -4 -11   5   -1.77    1.84
  -4 -11   5    0.79    1.88
   4 -11  -5   -2.44    2.50
  -4 -11   5    2.89    1.54
  -4 -11   4  132.32    6.17
   4 -11  -4  128.50    6.68
  -4 -11   4  131.27    6.14
  -4 -11   4  129.86    5.59
  -4 -11   3   49.68    4.28
   4 -11  -3   49.05    4.61
  -4 -11   3   49.02    4.22
  -4 -11   2  146.81    7.03
   4 -11  -2  146.15    7.13
  -4 -11   1   29.09    3.72
   4 -11  -1   24.67    3.66
  -4 -11   0   37.68    4.13
   4 -11   0   34.23    3.84
  -4 -11  -1  330.51   10.02
   4 -11   1  322.21    9.78
  -4 -11  -2   63.87    4.67
   4 -11   2   62.61    4.59
  -4 -11  -3    2.29    2.03
  -4 -11  -3    2.79    1.93
  -4 -11  -3    0.52    1.35
  -4  11  -3    6.93    2.67
   4 -11   3    3.80    2.10
  -4 -11  -4   60.78    3.98
  -4 -11  -4   64.73    3.96
  -4 -11  -4   58.13    3.39
  -4  11  -4   66.14    4.66
   4 -11   4   60.05    3.90
  -4 -11  -5   54.90    3.30
  -4 -11  -5   56.79    3.36
  -4 -11  -5   49.65    2.94
  -4  11  -5   59.05    4.08
   4 -11   5   56.31    3.44
  -4 -11  -6    2.39    1.25
  -4  11  -6    2.94    1.62
   4 -11   6    4.55    1.32
  -4  11  -6    5.05    1.78
  -4  11  -7    9.53    1.73
   4 -12  -7   48.84    2.99
   4 -12  -6   57.72    3.53
  -4 -12   5    1.29    1.03
   4 -12  -5    1.60    1.65
  -4 -12   4   39.24    2.98
   4 -12  -4   45.35    3.50
  -4 -12   3    1.87    1.68
   4 -12  -3    4.01    1.96
  -4 -12   2   40.11    3.36
   4 -12  -2   45.48    3.74
  -4 -12   1   10.88    2.28
   4 -12  -1   10.49    2.40
  -4 -12   0    1.84    1.88
  -4  12   0    3.95    1.47
   4 -12   0    7.37    2.02
  -4 -12  -1   77.85    4.31
  -4 -12  -1   74.41    4.17
  -4  12  -1   64.07    3.60
   4 -12   1   72.27    4.07
  -4 -12  -2  164.42    5.84
  -4 -12  -2  163.33    5.74
  -4  12  -2  150.38    5.44
   4 -12   2  153.60    5.35
  -4 -12  -3   76.24    3.75
  -4 -12  -3   70.69    3.63
  -4  12  -3   70.81    3.71
   4 -12   3   68.94    3.40
  -4 -12  -4   -1.16    0.99
  -4 -12  -4   -1.19    1.13
  -4  12  -4   -0.28    1.32
  -4  12  -4    0.02    1.15
  -4  12  -5   -1.07    1.17
  -4 -13   3    0.16    0.81
  -4 -13   2   41.15    2.56
  -4 -13   1  181.26    4.79
  -4 -13   1  190.19    5.09
  -4 -13   0   -1.56    1.00
  -4 -13   0    2.17    0.92
   5   0 -15   25.59    2.13
   5   0 -15   26.29    2.29
   5   0 -14    0.64    1.75
   5   0 -14   -5.44    2.01
   5   0 -13  229.07    8.19
   5   0 -13  238.03    8.48
   5   0 -12    1.46    2.66
   5   0 -12    2.74    2.51
   5   0 -11  166.69    8.20
   5   0 -11  165.10    8.57
   5   0 -10   -0.06    3.00
   5   0 -10   -0.86    3.32
   5   0  -9  240.59   10.56
   5   0  -9  232.18   10.75
   5   0  -8   -1.35    3.00
   5   0  -8    1.93    3.29
   5   0  -7   39.02    4.97
   5   0  -7   35.33    5.20
   5   0  -6   -0.06    3.11
   5   0  -6   -0.78    3.72
   5   0  -5  257.85   11.30
   5   0  -5  255.27   11.62
   5   0  -4    2.63    3.04
   5   0  -4   -1.34    3.95
   5   0  -3  352.86   12.85
  -5   0   3  357.49   13.96
   5   0  -3  334.32   13.12
   5   0  -2   -2.62    3.69
   5   0  -2    3.05    2.44
  -5   0   2   10.13    4.34
   5   0  -2    0.42    3.55
   5   0  -1 6089.00   52.07
   5   0  -1 6149.74   51.34
  -5   0   1 6208.31   55.81
   5   0  -1 6174.16   54.44
   5   0   0   -5.05    2.88
   5   0   0    1.37    2.57
  -5   0   0   -2.66    3.90
   5   0   0    1.86    3.58
   5   0   1  453.49   14.56
  -5   0  -1  471.48   15.81
   5   0   2   -2.71    3.16
  -5   0  -2   -0.79    3.67
  -5   0  -3  131.72    8.65
   5   0   3  137.45    8.62
   5   0   4    3.65    3.02
  -5   0  -4   -0.13    3.69
  -5   0  -5   50.61    5.68
   5   0   5   52.47    5.52
   5   0   6   -4.52    3.19
  -5   0  -6    1.25    3.49
  -5   0  -7  108.78    7.03
   5   0   7  115.63    7.00
   5   0   8    1.85    2.44
  -5   0  -8    1.24    2.89
   5   0   9    1.56    1.69
  -5   0  -9    2.41    2.71
   5   0  10    2.37    1.17
  -5   0 -10   -0.47    1.99
  -5   0 -11   63.02    3.51
  -5   0 -11   55.47    3.22
   5  -1 -15   54.98    3.03
   5  -1 -15   49.69    2.82
   5   1 -15   55.04    3.00
   5  -1 -14    4.74    2.01
   5   1 -14    4.28    1.78
   5  -1 -14    1.66    1.60
   5   1 -14    4.27    1.84
   5  -1 -13    0.27    2.34
   5   1 -13   -0.99    1.83
   5  -1 -13    0.27    2.28
   5   1 -13    0.29    2.19
   5  -1 -12   25.70    3.78
   5   1 -12   26.71    3.57
   5   1 -12   31.39    4.10
  -5  -1  12   20.50    2.63
   5  -1 -12   23.02    3.56
   5  -1 -11    9.73    3.61
   5   1 -11    9.74    3.34
  -5  -1  11    7.21    1.81
   5  -1 -11   10.44    3.70
   5   1 -11    4.21    3.23
   5  -1 -10   38.34    5.29
   5   1 -10   37.07    4.55
  -5  -1  10   31.43    3.66
   5  -1 -10   36.34    4.89
   5   1 -10   42.13    5.32
   5  -1  -9  114.42    7.99
   5   1  -9  110.63    7.18
   5  -1  -9  104.00    7.46
   5   1  -9  113.23    7.72
  -5  -1   9  112.32    6.32
   5  -1  -8   -2.63    3.18
   5   1  -8    2.12    2.49
   5  -1  -8   -0.38    3.77
   5   1  -8    4.74    2.77
   5  -1  -7   99.44    7.72
   5   1  -7   91.24    6.78
   5  -1  -7  101.09    7.72
   5   1  -7  102.22    7.32
   5  -1  -6    1.58    3.16
   5   1  -6    2.41    2.31
   5  -1  -6    3.22    3.33
   5   1  -6   -1.26    3.73
   5   1  -5   44.45    5.42
   5  -1  -5   44.94    5.37
   5  -1  -5   42.67    5.60
   5   1  -5   41.23    5.06
   5   1  -4   27.45    4.35
   5  -1  -4   26.76    4.71
   5  -1  -4   23.24    4.57
   5   1  -4   31.20    5.04
   5   1  -3  275.32   11.08
   5  -1  -3  283.50   11.93
   5   1  -3  294.25   10.91
  -5  -1   3  289.40   12.52
  -5   1   3  280.47   12.17
   5  -1  -3  288.76   12.13
   5   1  -3  284.33   12.06
   5   1  -2  356.30   12.51
   5  -1  -2  341.69   13.17
   5  -1  -2  338.90   11.75
   5   1  -2  351.58   12.44
  -5  -1   2  366.21   14.02
  -5   1   2  355.33   13.62
   5  -1  -2  343.65   13.21
   5   1  -2  355.34   13.45
   5   1  -1   -0.95    2.31
   5  -1  -1    3.95    2.58
   5  -1  -1   -0.93    2.86
   5   1  -1    2.47    2.80
  -5  -1   1   -4.97    3.90
  -5   1   1    0.88    3.39
   5  -1  -1   -5.17    3.58
   5   1  -1    2.01    3.51
   5   1   0   55.36    5.33
   5  -1   0   58.21    5.85
   5  -1   0   46.21    5.22
   5   1   0   56.81    5.75
  -5  -1   0   65.14    6.56
  -5   1   0   66.00    6.75
   5  -1   0   55.04    5.94
   5   1   0   57.27    6.07
   5  -1   1   24.14    4.30
   5   1   1   18.92    4.31
  -5  -1  -1   27.47    4.82
   5  -1   2   25.35    4.58
   5   1   2   22.44    4.30
  -5  -1  -2   28.45    5.00
  -5   1  -2   26.24    4.95
   5  -1   3    5.47    3.47
   5   1   3    9.75    3.76
  -5  -1  -3    7.91    3.83
  -5   1  -3   10.97    3.93
   5  -1   4   -0.70    3.02
   5   1   4    0.20    3.33
  -5  -1  -4    3.30    3.67
  -5   1  -4    5.25    4.08
   5  -1   5    6.06    3.59
   5   1   5    5.38    3.36
  -5  -1  -5    6.40    3.57
  -5   1  -5    8.36    3.56
  -5  -1  -6   72.22    6.40
  -5   1  -6   82.77    6.68
   5  -1   6   71.64    6.16
   5   1   6   74.13    6.20
  -5  -1  -7  244.39   10.09
  -5   1  -7  222.78    9.73
   5  -1   7  215.97    9.32
   5   1   7  223.84    9.26
  -5  -1  -8   80.09    5.86
  -5   1  -8   72.18    5.63
   5  -1   8   79.96    5.56
   5   1   8   82.18    5.51
   5  -1   9    4.41    2.00
   5   1   9    2.06    1.79
  -5  -1  -9    1.59    2.42
  -5   1  -9    1.92    2.34
   5  -1  10    0.70    1.37
   5   1  10    2.31    1.25
  -5  -1 -10   -0.02    1.73
  -5   1 -10    1.27    1.88
  -5  -1 -10    0.35    1.00
  -5  -1 -11    1.72    1.34
  -5   1 -11    2.60    1.15
  -5  -1 -11    2.23    1.31
  -5   1 -11    2.03    1.21
   5  -2 -15    7.05    1.34
   5  -2 -14    1.73    1.74
   5   2 -14   -0.79    1.00
   5  -2 -14    1.15    1.58
   5   2 -14   -2.18    1.78
   5  -2 -13   17.28    2.97
   5   2 -13   15.66    2.57
  -5  -2  13   11.55    2.06
   5  -2 -13   17.31    2.81
   5   2 -13   14.38    2.73
   5  -2 -12   96.06    6.23
   5   2 -12   95.16    5.48
  -5  -2  12   90.26    5.02
   5  -2 -12  105.12    6.12
   5   2 -12   91.69    5.83
   5  -2 -11   73.39    5.87
   5   2 -11   78.27    5.37
   5  -2 -11   73.63    5.68
   5   2 -11   72.70    5.67
  -5  -2  11   69.96    4.82
   5  -2 -10   12.54    3.85
   5   2 -10    8.08    2.68
  -5  -2  10    8.53    2.53
   5  -2 -10    9.80    3.49
   5   2 -10   14.21    3.96
   5  -2  -9   87.09    6.89
   5   2  -9   98.90    6.43
   5  -2  -9   90.65    6.83
   5   2  -9   97.92    7.00
  -5  -2   9   79.36    5.70
   5  -2  -8   56.06    5.92
   5   2  -8   61.46    5.35
   5  -2  -8   52.40    5.63
   5   2  -8   61.17    6.05
  -5  -2   8   44.25    4.60
   5  -2  -7    8.17    3.54
   5   2  -7    4.31    2.23
  -5  -2   7    8.12    2.46
   5  -2  -7    5.37    3.43
   5   2  -7    4.28    3.36
   5   2  -6  283.42   11.04
   5  -2  -6  273.65   11.69
  -5  -2   6  280.61   10.74
   5  -2  -6  272.33   11.51
   5   2  -6  274.68   11.68
   5   2  -5   -0.81    1.55
   5  -2  -5    2.83    2.79
  -5  -2   5   -0.01    1.49
   5  -2  -5    1.09    3.38
   5   2  -5    0.86    3.28
   5   2  -4    9.48    3.08
   5  -2  -4    9.31    3.33
  -5  -2   4   14.46    2.92
   5   2  -4   12.95    3.30
  -5  -2   4    8.12    3.92
  -5   2   4    6.81    3.41
   5  -2  -4    6.32    3.61
   5   2  -4   10.77    4.01
   5   2  -3  250.70   10.00
   5  -2  -3  251.33   11.36
  -5  -2   3  250.50   10.03
   5   2  -3  243.95   10.24
  -5  -2   3  242.67   11.35
  -5   2   3  252.03   11.40
   5  -2  -3  250.93   11.15
   5   2  -3  247.14   11.00
   5   2  -2    2.17    2.08
   5  -2  -2   -2.54    2.91
  -5  -2   2    1.01    1.48
   5   2  -2   -5.31    3.41
  -5  -2   2   -0.74    3.09
  -5   2   2    1.65    2.79
   5  -2  -2    1.91    2.60
   5   2  -2   -1.54    2.58
   5  -2  -1    4.58    3.29
   5  -2  -1    0.01    2.07
   5   2  -1    0.61    2.87
  -5  -2   1    0.79    2.28
  -5  -2   1    0.41    3.03
  -5   2   1    2.15    2.77
   5  -2  -1   -3.40    2.79
   5   2  -1    1.44    2.47
   5  -2   0   35.06    5.08
   5  -2   0   31.39    4.54
   5   2   0   32.60    4.84
  -5  -2   0   37.34    4.51
  -5  -2   0   30.55    5.17
  -5   2   0   32.07    5.18
   5  -2   0   32.81    5.01
   5   2   0   32.67    5.02
  -5  -2  -1   44.88    5.63
  -5   2  -1   47.64    5.55
   5  -2   1   34.87    4.74
   5   2   1   39.13    5.11
   5  -2   2  508.93   15.33
  -5  -2  -2  530.89   16.14
  -5   2  -2  514.45   15.93
   5   2   2  531.59   15.95
   5  -2   3    4.56    3.05
   5   2   3    2.40    3.38
  -5  -2  -3    4.54    3.83
  -5   2  -3    4.83    3.96
   5  -2   4   11.99    3.86
   5   2   4   13.67    4.10
  -5  -2  -4   16.70    4.31
  -5   2  -4   17.99    4.48
   5  -2   5    3.26    2.83
   5   2   5    3.10    3.05
  -5  -2  -5    7.23    3.04
  -5   2  -5    4.88    3.40
  -5  -2  -6  318.57   11.54
  -5   2  -6  315.20   11.58
   5  -2   6  325.06   11.59
   5   2   6  325.18   11.57
   5  -2   7    6.74    3.28
   5   2   7    9.44    2.97
  -5  -2  -7    3.67    2.97
  -5   2  -7   12.81    3.43
  -5  -2  -8   62.00    3.83
  -5  -2  -8   66.33    5.10
  -5   2  -8   67.45    5.11
   5  -2   8   69.20    5.09
   5   2   8   64.15    4.76
   5  -2   9   17.94    2.85
   5   2   9   13.95    2.25
  -5  -2  -9   16.62    2.81
  -5   2  -9   18.88    2.89
  -5  -2 -10   74.13    4.24
  -5   2 -10   68.58    4.11
   5  -2  10   68.70    3.67
  -5  -2 -10   63.56    3.61
  -5  -2 -10   64.72    4.04
  -5  -2 -11   24.40    2.06
  -5   2 -11   33.40    2.37
  -5  -2 -11   28.67    2.31
  -5   2 -11   18.45    1.78
   5  -3 -14   57.43    3.49
   5  -3 -14   45.81    2.77
   5   3 -14   52.38    3.08
  -5  -3  14   51.01    2.73
   5  -3 -13    9.32    2.31
   5   3 -13    7.23    1.43
  -5  -3  13   10.63    2.07
   5  -3 -13    7.81    1.96
   5   3 -13    7.71    2.08
   5  -3 -12   26.42    3.41
   5   3 -12   21.24    2.65
  -5  -3  12   22.12    2.92
   5  -3 -12   23.77    3.07
   5   3 -12   24.25    3.09
   5  -3 -11    9.94    3.39
   5   3 -11   12.31    2.46
  -5  -3  11   10.89    2.62
   5  -3 -11   10.93    2.80
   5   3 -11   11.00    2.92
   5  -3 -10    2.31    3.30
   5   3 -10    2.66    2.22
  -5  -3  10    5.81    2.92
   5  -3 -10    2.62    2.79
   5   3 -10    0.69    2.60
   5  -3  -9   47.95    5.58
   5   3  -9   48.59    4.28
   5  -3  -9   52.44    5.31
   5   3  -9   50.02    5.10
  -5  -3   9   53.87    4.96
   5  -3  -8   11.76    3.89
   5   3  -8    5.24    2.51
  -5  -3   8    7.18    2.74
   5  -3  -8    8.98    2.98
   5   3  -8    8.41    3.45
   5  -3  -7   46.04    5.47
   5   3  -7   36.57    3.77
  -5  -3   7   38.45    4.74
   5  -3  -7   37.77    4.83
   5   3  -7   40.19    4.91
   5  -3  -6  116.77    8.09
   5  -3  -6  129.75    7.94
   5   3  -6  133.32    8.09
  -5  -3   6  133.53    7.88
   5  -3  -5  152.64    8.95
   5  -3  -5  140.25    8.26
   5   3  -5  141.24    8.45
  -5  -3   5  145.45    8.20
   5  -3  -4  277.55   11.94
  -5  -3   4  262.09   11.57
  -5   3   4  286.31   12.12
   5  -3  -4  291.52   11.69
   5   3  -4  290.33   11.91
  -5  -3   4  276.76   11.04
   5  -3  -3 1114.29   23.34
  -5  -3   3 1077.48   22.83
  -5   3   3 1056.97   22.48
   5  -3  -3 1094.74   22.37
   5   3  -3 1099.30   22.31
  -5  -3   3 1077.43   21.37
   5  -3  -2  165.76    9.51
  -5  -3   2  145.60    8.93
  -5   3   2  153.43    8.93
   5  -3  -2  176.89    9.36
   5   3  -2  176.87    9.10
  -5  -3   2  164.54    8.67
   5  -3  -1   12.10    3.79
   5  -3  -1   13.80    3.38
  -5  -3   1   10.36    3.28
  -5  -3   1   10.42    4.29
  -5   3   1    7.42    3.31
   5  -3  -1    5.91    3.71
   5   3  -1   12.86    3.31
   5  -3   0 1534.31   27.18
   5  -3   0 1505.78   24.68
  -5  -3   0 1517.38   26.78
  -5   3   0 1482.43   26.61
   5  -3   0 1525.44   23.60
  -5  -3   0 1535.17   25.33
   5  -3   1  241.86   10.51
  -5  -3  -1  266.04   11.53
  -5   3  -1  256.88   11.36
   5   3   1  264.87   11.31
   5  -3   1  269.85   10.11
   5  -3   2  163.57    8.79
  -5  -3  -2  173.30    9.21
  -5   3  -2  178.27    9.52
   5   3   2  169.59    9.29
   5  -3   2  176.19    8.63
   5  -3   3   34.98    4.73
   5   3   3   36.51    5.20
  -5  -3  -3   37.73    5.13
  -5   3  -3   39.15    4.93
   5  -3   4    0.12    2.96
   5   3   4    0.80    2.95
  -5  -3  -4    3.46    2.92
  -5   3  -4    1.41    3.05
  -5  -3  -5  113.51    7.37
  -5   3  -5  126.00    7.62
   5  -3   5  117.27    7.50
   5   3   5  116.32    7.54
   5  -3   6    3.17    3.37
   5   3   6   -1.04    3.05
  -5  -3  -6    3.35    2.39
  -5   3  -6    2.36    2.66
   5  -3   7   24.27    3.88
   5   3   7   25.28    3.72
  -5  -3  -7   27.91    3.73
  -5   3  -7   24.64    3.87
  -5  -3  -8   30.42    3.01
  -5  -3  -8   34.41    3.62
  -5   3  -8   31.91    3.60
   5  -3   8   28.93    3.59
   5   3   8   30.16    3.28
  -5  -3  -9    6.97    2.20
  -5  -3  -9    2.68    1.16
   5  -3   9    4.90    1.99
   5   3   9    2.68    1.55
  -5  -3  -9    6.18    2.05
  -5   3  -9    6.33    2.05
  -5  -3 -10   18.14    2.33
  -5  -3 -10   20.73    2.23
   5  -3  10   16.65    2.04
  -5   3 -10   19.24    2.24
  -5  -3 -10   21.23    2.39
   5  -3  11    2.71    1.06
   5  -4 -14    0.51    0.93
   5  -4 -13   41.84    3.24
   5  -4 -13   34.30    2.49
   5   4 -13   38.17    2.89
  -5  -4  13   42.00    3.18
   5  -4 -12   83.78    5.07
   5  -4 -12   72.85    4.17
   5   4 -12   76.12    4.46
  -5  -4  12   83.03    4.88
   5  -4 -11   89.04    5.71
   5  -4 -11   95.79    5.28
   5   4 -11   82.06    5.04
  -5  -4  11   82.59    5.33
   5  -4 -10   11.31    3.28
  -5  -4  10   10.12    2.92
   5  -4 -10    6.13    2.37
   5   4 -10    6.97    2.57
   5  -4  -9   19.00    4.34
  -5  -4   9   18.18    3.38
   5  -4  -9   17.37    2.93
   5   4  -9   19.84    3.59
   5  -4  -8  154.17    8.58
   5  -4  -8  143.38    7.78
   5   4  -8  160.34    8.13
  -5  -4   8  161.70    8.36
   5  -4  -7   24.79    4.43
  -5  -4   7   21.16    3.77
   5  -4  -7   20.62    3.66
   5   4  -7   31.13    4.39
   5  -4  -6   19.93    4.53
  -5  -4   6   18.83    3.93
  -5  -4   6   19.92    4.13
  -5   4   6   25.61    3.86
   5  -4  -6   17.39    3.69
   5   4  -6   18.15    3.38
   5  -4  -5  304.25   12.39
  -5  -4   5  294.79   11.67
  -5   4   5  296.45   11.50
   5  -4  -5  306.70   11.43
   5   4  -5  303.27   11.31
  -5  -4   5  311.13   11.92
   5  -4  -4   13.49    4.16
  -5  -4   4   20.75    4.26
  -5  -4   4   19.69    4.21
  -5   4   4   14.97    3.74
   5  -4  -4   13.92    3.60
   5   4  -4   18.92    3.58
   5  -4  -3   64.23    6.35
  -5  -4   3   63.67    6.22
  -5   4   3   60.63    6.18
   5  -4  -3   70.69    6.11
   5   4  -3   60.53    5.55
  -5  -4   3   67.17    6.16
   5  -4  -2    9.59    3.77
  -5  -4   2    3.33    3.40
  -5  -4   2    8.00    3.55
  -5   4   2    4.59    3.25
   5  -4  -2    7.01    2.30
   5  -4  -2    3.77    3.23
   5   4  -2    6.19    2.84
   5  -4  -1  662.05   17.95
   5  -4  -1  663.02   15.26
  -5  -4   1  666.13   17.36
  -5   4   1  638.91   17.05
   5  -4  -1  695.97   16.23
  -5  -4   1  648.59   17.10
   5  -4   0  101.25    6.56
  -5  -4   0  103.89    7.42
  -5   4   0  102.81    7.34
   5  -4   0  103.68    6.73
  -5  -4   0  104.71    7.38
   5  -4   1   66.28    5.73
  -5  -4  -1   66.95    5.92
  -5   4  -1   49.29    4.96
   5  -4   1   60.07    5.55
  -5  -4  -2   31.83    3.87
   5  -4   2   35.19    4.84
   5   4   2   28.25    4.49
  -5  -4  -2   32.19    4.67
  -5   4  -2   33.76    4.38
   5  -4   2   22.63    3.85
  -5  -4  -3   77.27    6.20
  -5   4  -3   75.72    6.18
   5  -4   3   75.69    6.17
   5   4   3   70.60    6.29
   5  -4   3   76.50    5.85
  -5  -4  -4   66.28    5.50
  -5   4  -4   74.01    5.90
   5  -4   4   65.65    5.95
   5   4   4   69.60    6.31
  -5  -4  -5  242.80    9.41
  -5   4  -5  225.97    9.22
   5  -4   5  240.42    9.89
   5   4   5  237.15   10.05
   5  -4   6    2.71    3.19
   5   4   6    0.33    2.73
  -5  -4  -6    1.80    2.08
  -5   4  -6    3.84    2.34
  -5  -4  -7   35.67    3.53
  -5  -4  -7   33.16    3.49
  -5   4  -7   36.53    3.62
   5  -4   7   38.91    4.20
   5   4   7   42.27    4.10
  -5  -4  -8   14.33    2.44
  -5  -4  -8   13.81    2.41
   5  -4   8   18.79    2.92
   5   4   8   12.24    2.24
  -5  -4  -8   15.33    2.43
  -5   4  -8    9.46    2.18
  -5  -4  -9    4.79    1.77
  -5  -4  -9    5.12    1.58
   5  -4   9    5.09    1.84
   5   4   9    3.08    1.40
  -5  -4  -9    4.92    1.53
  -5   4  -9    6.02    1.57
  -5  -4  -9    4.23    1.84
  -5  -4 -10    9.32    1.48
   5  -4  10   11.77    1.80
  -5  -4 -10   11.26    1.82
   5  -5 -13   46.12    2.87
  -5  -5  13   45.60    3.03
   5  -5 -12  178.41    6.31
  -5  -5  12  188.92    6.74
   5  -5 -11   75.12    4.76
  -5   5  11   66.47    3.93
   5   5 -11   69.59    4.05
  -5  -5  11   77.04    5.08
   5  -5 -10    6.35    2.65
  -5  -5  10    7.42    2.63
   5  -5 -10    5.30    1.62
   5   5 -10    9.10    2.12
   5  -5  -9    1.71    2.57
  -5  -5   9    0.12    2.23
  -5  -5   9    2.34    2.14
   5  -5  -9    1.23    1.83
   5   5  -9    3.07    1.98
   5  -5  -8   15.15    3.85
  -5  -5   8   19.87    4.02
  -5  -5   8   27.52    3.63
  -5   5   8   25.06    3.26
   5  -5  -8   23.34    3.06
   5   5  -8   29.49    3.41
   5  -5  -7  326.28   11.70
  -5  -5   7  308.80   10.49
  -5   5   7  301.62   10.33
   5  -5  -7  311.67   10.18
   5   5  -7  305.30   10.27
  -5  -5   7  335.03   11.94
   5  -5  -6  129.82    8.03
  -5  -5   6  132.33    7.23
  -5   5   6  140.56    7.38
   5  -5  -6  129.22    6.83
   5   5  -6  132.60    7.25
  -5  -5   6  126.96    7.69
   5  -5  -5   70.25    6.24
  -5  -5   5   65.89    5.72
  -5   5   5   70.32    5.61
   5  -5  -5   69.24    5.65
   5   5  -5   68.02    5.50
  -5  -5   5   70.01    6.20
   5  -5  -4  323.16   12.41
  -5  -5   4  314.23   11.07
  -5   5   4  321.46   11.28
   5  -5  -4  316.74   10.76
   5   5  -4  308.23   10.81
   5  -5  -4  333.60   10.99
  -5  -5   4  338.84   12.37
   5  -5  -3   37.09    5.01
  -5  -5   3   32.90    4.85
  -5  -5   3   27.06    3.86
  -5   5   3   32.91    4.09
   5  -5  -3   32.65    3.89
   5  -5  -3   34.78    3.95
   5   5  -3   24.75    3.49
   5  -5  -2    1.28    3.05
  -5  -5   2   -0.52    3.21
  -5  -5   2    1.37    1.89
  -5   5   2    2.74    2.41
   5  -5  -2    1.79    2.37
   5  -5  -1   15.87    4.14
  -5  -5   1    8.56    3.92
  -5  -5   1   17.18    3.20
  -5   5   1    8.19    2.77
   5  -5  -1   18.96    3.75
   5  -5   0   39.39    4.56
  -5  -5   0   46.87    4.54
  -5   5   0   41.65    4.03
   5  -5   0   41.36    4.80
  -5  -5   0   40.99    5.23
  -5  -5  -1   17.89    2.94
   5  -5   1   17.29    3.26
  -5  -5  -1   12.62    3.32
  -5   5  -1   21.66    3.64
   5  -5   1   24.27    3.72
  -5  -5  -2   22.82    3.53
   5  -5   2   19.29    3.76
  -5  -5  -2   26.24    3.89
  -5   5  -2   17.74    3.37
   5  -5   2   17.38    3.28
  -5  -5  -3   11.61    2.40
   5  -5   3   19.15    3.33
   5   5   3   17.21    4.08
  -5  -5  -3   15.92    3.09
  -5   5  -3   20.17    3.15
   5  -5   3   16.30    3.61
   5  -5   4    6.46    2.79
   5   5   4    3.67    3.07
  -5  -5  -4    4.53    2.34
  -5   5  -4    6.80    2.59
   5  -5   4    9.03    2.87
   5  -5   5   21.55    3.67
   5   5   5   23.22    3.91
  -5  -5  -5   27.70    3.12
  -5   5  -5   28.03    3.34
   5  -5   5   30.72    4.10
  -5  -5  -6   99.44    5.18
  -5   5  -6  103.98    5.43
   5  -5   6  104.13    6.36
   5   5   6  102.26    6.06
   5  -5   6  108.96    6.21
  -5  -5  -7  105.89    5.48
  -5   5  -7  100.43    4.91
   5  -5   7  110.70    6.03
   5   5   7  101.51    5.20
   5  -5   7  109.43    5.81
  -5  -5  -7   98.69    4.68
  -5  -5  -8   80.85    4.40
  -5   5  -8   69.44    3.56
   5  -5   8   80.72    4.75
   5   5   8   77.35    3.96
   5  -5   8   79.90    4.65
  -5  -5  -8   64.11    3.62
  -5  -5  -9   31.73    2.42
   5  -5   9   35.32    2.96
   5  -5   9   35.14    2.87
  -5  -5  -9   31.83    2.96
   5  -5  10  125.73    4.16
  -5  -5 -10  125.51    4.23
  -5  -6  13   -0.49    0.89
   5  -6 -12   69.60    3.28
  -5  -6  12   88.01    4.32
  -5  -6  11   26.13    2.34
   5  -6 -11   31.38    2.97
  -5  -6  11   34.94    3.47
   5  -6 -10   45.12    3.81
  -5  -6  10   47.77    4.25
   5  -6  -9   14.35    2.94
  -5  -6   9   14.38    3.22
   5  -6  -8   18.52    3.30
  -5  -6   8   18.63    3.80
   5  -6  -7   10.50    3.01
  -5  -6   7   10.87    3.35
   5  -6  -6    8.61    3.05
  -5  -6   6   12.14    3.51
   5  -6  -6    8.12    2.35
   5  -6  -5   71.78    6.08
   5  -6  -5   74.40    5.24
  -5  -6   5   85.30    6.38
   5  -6  -4    2.89    2.89
  -5  -6   4    5.64    3.46
   5  -6  -4    8.21    2.62
   5  -6  -3    1.62    2.86
  -5  -6   3    0.04    3.16
   5  -6  -3   -3.53    1.91
   5  -6  -2  185.92    9.23
   5  -6  -2  194.62    8.92
  -5  -6   2  193.90    9.68
  -5  -6   1   14.27    3.59
  -5  -6   1   16.64    4.16
   5  -6  -1   11.43    3.34
  -5  -6   0   46.91    4.91
   5  -6   0   54.19    4.58
   5  -6   0   45.95    4.93
  -5  -6   0   51.34    5.54
  -5  -6  -1  215.04    9.05
   5  -6   1  186.57    7.99
   5  -6   1  207.17    9.23
  -5  -6  -2    0.73    1.78
   5  -6   2   -0.14    2.18
   5  -6   2   -4.02    2.75
  -5  -6  -3  186.39    7.44
   5  -6   3  195.19    8.37
   5   6   3  193.35    9.06
   5  -6   3  187.42    8.49
   5  -6   4    4.10    2.72
   5   6   4    2.79    2.81
   5  -6   4    0.33    2.64
   5  -6   5  163.35    7.49
   5   6   5  151.76    7.22
   5  -6   5  158.66    7.43
  -5  -6  -6   81.00    5.20
   5  -6   6   84.74    5.32
   5   6   6   83.28    5.00
   5  -6   6   86.63    5.40
  -5  -6  -7    1.41    2.18
  -5   6  -7   -0.30    1.40
   5  -6   7    0.52    1.90
   5   6   7    3.51    1.61
   5  -6   7    0.44    1.94
  -5  -6  -8   68.34    3.80
   5  -6   8   68.90    4.01
  -5  -6  -8   70.91    4.17
  -5  -6  -9    4.81    1.08
   5  -6   9    2.94    1.30
  -5  -6  -9    1.79    1.34
  -5  -7  12  310.58    6.77
  -5  -7  11    7.95    2.01
  -5  -7  11    6.68    1.68
  -5  -7  10   -0.71    0.76
   5  -7 -10   -1.07    1.29
  -5  -7  10    0.69    1.82
  -5  -7   9    3.64    1.81
   5  -7  -9    2.83    1.68
  -5  -7   9    1.17    2.13
  -5  -7   8    2.29    2.23
   5  -7  -8    1.56    1.69
  -5  -7   8    1.02    2.61
   5  -7  -8    1.25    1.34
  -5  -7   7   36.81    4.04
   5  -7  -7   36.37    3.36
   5  -7  -7   35.02    3.20
  -5  -7   7   29.70    4.22
  -5  -7   6  140.88    7.25
   5  -7  -6  138.28    6.94
   5  -7  -6  144.08    6.69
  -5  -7   6  139.11    7.63
  -5  -7   6  133.56    5.68
  -5  -7   5   21.94    3.88
   5  -7  -5   14.80    3.10
  -5  -7   5   19.09    3.83
   5  -7  -5   18.47    3.19
  -5  -7   4   34.35    4.59
   5  -7  -4   34.15    4.25
   5  -7  -4   36.05    3.99
  -5  -7   4   33.42    4.49
  -5  -7   3  116.07    7.23
   5  -7  -3  108.30    6.47
  -5  -7   3  119.46    7.65
  -5  -7   2    7.19    3.33
  -5  -7   2    4.37    3.49
   5  -7  -2    3.17    2.33
  -5  -7   1   -0.17    2.94
  -5  -7   1   -1.27    3.15
   5  -7  -1    1.84    2.46
  -5  -7   0   25.20    3.68
   5  -7   0   26.93    3.76
  -5  -7  -1   14.83    3.18
   5  -7   1   16.13    2.79
   5  -7   1   14.26    3.58
  -5  -7  -2   15.06    2.70
   5  -7   2   12.62    2.60
   5  -7   2   14.97    3.37
  -5  -7  -3    3.71    1.61
   5  -7   3    5.64    2.24
   5   7   3    2.01    2.52
   5  -7   3    2.25    2.73
  -5  -7  -4    5.96    1.61
   5  -7   4    7.62    2.42
   5   7   4    7.03    2.75
   5  -7   4    3.89    2.76
  -5  -7  -5  178.51    7.25
   5  -7   5  169.58    6.89
   5   7   5  162.36    6.78
   5  -7   5  170.92    7.05
  -5  -7  -6   -0.23    1.78
   5   7   6   -0.14    1.47
   5  -7   6   -0.50    1.92
  -5  -7  -7   34.26    3.07
  -5   7  -7   22.93    2.30
   5   7   7   25.98    2.08
   5  -7   7   30.47    2.91
  -5  -7  -7   29.29    2.77
  -5  -7  -8   39.34    2.63
   5  -7   8   40.78    2.76
  -5  -7  -8   37.52    2.60
  -5  -8  11    2.49    1.00
  -5  -8  10   78.31    4.10
  -5  -8  10   74.10    3.33
  -5  -8   9    3.80    1.36
  -5  -8   9    5.30    1.99
  -5  -8   9    5.71    1.55
  -5  -8   8  229.42    6.98
   5  -8  -8  215.02    6.52
  -5  -8   8  231.31    8.03
  -5  -8   8  217.58    6.41
  -5  -8   7   -1.82    1.96
  -5  -8   7    1.17    2.48
   5  -8  -7   -1.58    1.64
  -5  -8   7    2.83    1.22
  -5  -8   6    7.51    2.77
  -5  -8   6    6.19    2.77
   5  -8  -6    3.92    1.81
  -5  -8   5  154.16    7.32
   5  -8  -5  144.97    6.73
  -5  -8   5  155.82    7.71
  -5  -8   4   68.88    5.43
   5  -8  -4   68.79    4.85
  -5  -8   4   69.33    5.65
  -5  -8   3   10.37    3.01
  -5  -8   3    9.04    3.37
   5  -8  -3   11.01    2.92
  -5  -8   2    0.02    2.43
  -5  -8   2   -0.76    2.88
   5  -8  -2    2.49    2.34
  -5  -8   1  174.85    7.92
   5  -8  -1  186.06    8.03
  -5  -8   0   29.65    3.69
   5  -8   0   33.33    4.16
  -5  -8  -1  101.47    5.81
   5  -8   1  113.10    6.35
  -5  -8  -2  169.51    6.88
   5  -8   2  180.64    7.71
  -5  -8  -3  116.23    5.33
   5   8   3  123.49    6.11
   5  -8   3  118.20    6.08
  -5  -8  -4   23.60    2.18
  -5  -8  -4   23.62    3.13
   5   8   4   24.85    3.19
   5  -8   4   26.25    3.28
  -5  -8  -5   63.34    4.06
   5   8   5   62.79    3.70
   5  -8   5   61.57    4.09
  -5  -8  -5   57.06    3.54
  -5  -8  -6   10.06    2.02
  -5   8  -6   13.32    2.27
   5   8   6    9.53    1.50
   5  -8   6   13.97    2.18
  -5  -8  -6   10.49    1.85
  -5  -8  -7    3.74    1.45
   5  -8   7    4.27    1.27
  -5  -9   9    1.10    1.25
  -5  -9   8   62.47    3.01
   5  -9  -8   68.50    3.21
  -5  -9   8   60.32    2.86
  -5  -9   7    1.83    1.45
  -5  -9   7   -0.29    1.78
   5  -9  -7    0.53    1.19
  -5  -9   7    1.82    0.60
  -5  -9   6    8.29    1.98
  -5  -9   6    7.26    2.36
   5  -9  -6    6.64    1.86
  -5  -9   5   81.30    4.88
   5  -9  -5   87.65    4.83
  -5  -9   5   88.95    5.38
  -5  -9   4    7.95    2.62
  -5  -9   4   11.47    2.85
   5  -9  -4   12.20    2.37
  -5  -9   3    1.71    2.13
  -5  -9   3    2.33    2.74
   5  -9  -3    1.44    2.09
  -5  -9   2   15.98    2.97
   5  -9  -2   17.62    3.04
  -5  -9   1   60.94    4.49
   5  -9  -1   59.42    4.47
  -5  -9   0    0.61    1.73
   5  -9   0   -3.23    2.27
  -5  -9  -1   35.21    3.30
  -5  -9  -1   36.57    2.98
   5  -9   1   36.87    3.81
  -5  -9  -2    5.45    1.70
  -5  -9  -2    5.01    1.40
  -5  -9  -2    5.85    1.69
   5  -9   2    5.83    2.09
  -5  -9  -3    8.54    1.64
  -5  -9  -3    7.14    1.78
   5   9   3    9.32    2.16
   5  -9   3    8.09    2.17
  -5  -9  -4   35.45    2.94
   5   9   4   31.48    2.65
   5  -9   4   40.61    3.15
  -5  -9  -5    7.34    1.63
  -5   9  -5    5.02    1.51
   5  -9   5    5.60    1.64
   5  -9   6  177.70    4.72
  -5 -10   7   10.84    1.53
  -5 -10   6   19.47    1.86
   5 -10  -6   19.39    2.05
  -5 -10   6   21.05    2.26
  -5 -10   5    2.27    1.31
   5 -10  -5   -0.06    1.17
  -5 -10   4   16.34    2.35
   5 -10  -4   15.49    2.21
  -5 -10   3   70.26    4.10
   5 -10  -3   67.36    3.93
  -5 -10   2    7.36    1.98
   5 -10  -2   12.59    2.24
  -5 -10   1    8.16    2.12
   5 -10  -1    7.92    2.21
  -5 -10   0   39.72    3.14
   5 -10   0   48.90    3.53
  -5 -10  -1   20.39    2.32
  -5 -10  -1   16.18    1.73
   5 -10   1   22.63    2.66
  -5 -10  -2   14.15    1.78
   5  10   2   13.22    1.96
   5 -10   2   13.35    1.95
  -5  10  -3   -0.22    1.04
   5  10   3   -0.55    0.76
   5 -10   3   -0.45    0.98
  -5  10  -4    1.01    0.86
   5 -11  -3    3.24    0.96
  -5 -11   2    5.52    1.24
   5 -11  -2    5.73    1.16
  -5 -11   1    0.07    0.86
   5 -11  -1   -0.18    1.02
   6   0 -11   -1.81    0.87
  -6   0  11   -0.33    1.23
   6   0 -11   -1.57    1.29
   6   0 -10   35.21    2.91
  -6   0  10   36.96    3.39
   6   0 -10   33.47    3.09
   6   0  -9   -1.06    1.62
  -6   0   9   -0.14    1.93
   6   0  -9   -0.67    1.99
   6   0  -8   80.89    4.78
  -6   0   8   93.02    5.78
   6   0  -8   92.63    5.48
   6   0  -7    0.43    1.65
  -6   0   7   -5.14    2.98
   6   0  -7   -1.61    2.93
   6   0  -6    4.84    2.15
  -6   0   6   10.96    3.13
   6   0  -6   14.53    3.17
   6   0  -5   -4.23    2.26
  -6   0   5   -0.43    2.95
   6   0  -5   -0.84    2.74
   6   0  -4    2.13    2.04
  -6   0   4    3.06    3.28
   6   0  -4    3.15    3.30
  -6   0   3    0.44    3.29
   6   0  -2   82.85    4.98
  -6   0   2   87.17    6.57
   6   0  -1   -0.16    1.62
  -6   0   1   -0.41    3.15
   6   0   0    3.98    2.29
  -6   0   0    0.73    3.27
   6   0   1    0.92    2.13
  -6   0  -1    0.22    2.64
   6   0   2   12.28    2.85
  -6   0  -2   14.05    3.23
   6   0   3   -0.77    2.29
  -6   0  -3    0.95    2.80
   6   0   4    5.49    2.33
  -6   0  -4    7.19    2.39
   6   0   5    1.32    1.71
  -6   0  -5   -1.38    1.96
   6   0   6    5.28    1.83
  -6   0  -6    5.63    1.92
   6   0   7    0.76    1.07
  -6   0  -7   -0.42    0.95
   6  -1 -11    1.34    1.09
  -6  -1  11    0.25    1.32
  -6   1  11    0.52    1.31
   6  -1 -11    1.94    1.44
   6   1 -11    0.84    1.19
   6   1 -10   -1.07    0.99
   6  -1 -10    0.72    1.40
  -6  -1  10    2.58    1.68
  -6   1  10    1.40    1.59
   6  -1 -10    0.06    1.55
   6   1 -10    0.50    1.58
   6   1  -9    6.04    1.68
   6  -1  -9    8.66    2.32
  -6  -1   9    8.52    2.27
  -6   1   9   10.84    2.48
   6  -1  -9    7.20    2.13
   6   1  -9    9.55    2.51
   6   1  -8  105.35    5.03
   6  -1  -8  105.24    5.57
  -6  -1   8  108.84    6.07
  -6   1   8  105.09    6.03
   6  -1  -8  109.30    5.92
   6   1  -8  111.91    6.05
   6   1  -7    6.25    1.95
   6  -1  -7    7.88    2.57
  -6  -1   7    4.50    2.79
  -6   1   7    7.75    3.10
   6  -1  -7    7.19    2.95
   6   1  -7    7.84    2.83
   6   1  -6    5.15    1.69
   6  -1  -6   -1.18    2.21
  -6  -1   6    2.09    2.41
  -6   1   6    1.97    2.48
   6  -1  -6    4.63    2.63
   6   1  -6    0.18    2.34
   6   1  -5   -2.13    1.91
   6  -1  -5    2.88    2.75
  -6  -1   5    1.22    2.84
  -6   1   5    3.89    3.19
   6  -1  -5    1.32    2.93
   6   1  -5    0.05    2.88
   6   1  -4   39.94    3.91
   6  -1  -4   40.12    4.30
  -6  -1   4   40.08    4.84
   6  -1  -4   38.21    4.52
   6   1  -4   45.24    4.75
  -6   1   4   32.38    4.51
   6  -1  -3   26.30    3.76
  -6  -1   3   28.04    4.28
  -6   1   3   35.25    4.45
   6   1  -2    1.07    1.69
  -6  -1   2   -0.95    3.31
  -6   1   2    2.37    2.85
   6  -1  -1  154.65    6.62
   6   1  -1  154.33    7.06
  -6  -1   1  157.91    8.05
  -6   1   1  152.56    7.95
  -6  -1   0  140.70    7.71
   6  -1   0  134.99    6.46
  -6   1   0  137.87    7.62
   6   1   0  129.62    6.64
   6  -1   1   -1.04    1.75
   6   1   1    0.91    1.80
  -6  -1  -1    2.33    2.59
  -6   1  -1    1.35    2.92
   6  -1   2    8.06    2.21
   6   1   2   10.34    2.79
  -6  -1  -2    9.48    3.01
  -6   1  -2   15.43    3.23
  -6  -1  -3  134.63    6.81
  -6   1  -3  137.65    6.82
   6  -1   3  134.22    6.35
   6   1   3  123.64    6.28
   6  -1   4    3.56    1.96
   6   1   4    2.05    2.07
  -6  -1  -4    0.43    2.21
  -6   1  -4    4.11    2.38
   6  -1   5   10.05    2.31
   6   1   5    8.81    2.21
  -6  -1  -5   10.50    2.27
  -6   1  -5    9.23    2.42
  -6  -1  -6   50.92    3.38
  -6   1  -6   45.27    3.25
   6  -1   6   44.43    3.23
   6   1   6   49.98    3.38
  -6  -1  -7   27.26    2.12
  -6   1  -7   28.54    2.25
   6  -1   7   27.52    2.09
   6   1   7   29.78    2.19
   6  -2 -11    0.29    0.99
  -6  -2  11    1.15    1.12
  -6   2  11    0.48    0.95
   6  -2 -11   -1.39    1.05
   6  -2 -10   20.32    2.47
  -6  -2  10   21.25    2.53
   6  -2 -10   20.93    2.44
   6   2 -10   22.51    2.60
  -6   2  10   19.13    2.37
   6  -2  -9  202.72    7.10
  -6  -2   9  195.36    7.05
  -6   2   9  187.86    6.85
   6  -2  -9  203.15    6.87
   6   2  -9  197.05    6.91
   6  -2  -8    0.03    1.82
  -6  -2   8   -0.14    2.23
  -6   2   8   -1.01    2.15
   6  -2  -8    2.61    2.15
   6   2  -8    1.26    1.95
   6  -2  -7   70.38    4.96
  -6  -2   7   68.33    4.99
  -6   2   7   64.60    4.81
   6  -2  -7   67.85    4.77
   6   2  -7   65.66    4.66
   6  -2  -6   13.71    3.06
  -6  -2   6   14.59    3.32
  -6   2   6   14.53    3.14
   6  -2  -6   10.47    2.59
   6   2  -6   12.55    3.19
   6  -2  -5    7.37    2.78
  -6  -2   5    7.45    2.89
  -6   2   5   11.16    3.07
   6  -2  -5    6.17    2.61
   6   2  -5    9.20    2.96
   6  -2  -4   89.25    5.89
  -6  -2   4  107.65    6.68
  -6   2   4   95.68    6.21
   6  -2  -4  102.54    6.36
   6   2  -4   93.62    5.95
   6  -2  -3  179.37    8.18
   6   2  -3  173.97    6.77
  -6  -2   3  180.56    8.37
  -6   2   3  179.33    8.36
   6   2  -2    5.44    1.58
  -6  -2   2    5.26    2.90
  -6   2   2    5.43    3.16
   6  -2  -1   89.23    4.85
  -6  -2   1   88.97    6.05
  -6   2   1   82.00    5.90
   6   2  -1   84.00    5.43
  -6  -2   0  202.26    8.64
  -6   2   0  192.65    8.36
   6  -2   0  185.42    7.23
   6   2   0  198.41    7.93
  -6  -2  -1   63.11    5.01
  -6   2  -1   59.39    5.02
   6  -2   1   61.22    4.43
   6   2   1   65.28    5.01
   6  -2   2   10.87    2.50
   6   2   2    9.16    2.73
  -6  -2  -2   11.43    2.81
  -6   2  -2   10.65    2.91
   6  -2   3    7.10    2.44
   6   2   3    5.52    2.38
  -6  -2  -3    5.33    2.46
  -6   2  -3    8.18    2.63
  -6  -2  -4   78.28    4.65
  -6   2  -4   77.82    4.73
   6  -2   4   84.06    4.73
   6   2   4   76.60    4.78
  -6  -2  -5    2.01    1.15
   6  -2   5    2.05    1.74
   6   2   5    1.06    1.86
  -6  -2  -5   -0.10    1.66
  -6   2  -5   -1.16    1.70
   6  -2   6    8.79    1.75
   6   2   6    6.64    1.70
  -6  -2  -6   10.02    1.85
  -6   2  -6    8.96    1.76
   6  -2   7   61.80    2.93
   6  -3 -11    3.72    1.13
   6  -3 -10   20.62    2.31
  -6   3  10   20.25    2.12
   6  -3 -10   18.85    2.00
   6   3 -10   21.24    2.18
  -6  -3  10   18.32    1.99
   6  -3  -9   73.29    4.39
  -6  -3   9   67.96    3.90
  -6   3   9   67.03    3.85
   6  -3  -9   65.60    3.73
   6   3  -9   63.04    3.65
   6  -3  -8    6.36    2.39
  -6  -3   8    4.83    1.95
  -6   3   8    7.46    2.05
   6  -3  -8    4.28    1.82
   6   3  -8    5.28    1.93
   6  -3  -7   36.22    3.76
  -6  -3   7   39.42    3.80
  -6   3   7   36.98    3.76
   6  -3  -7   42.63    3.71
   6   3  -7   39.46    3.67
   6  -3  -6    1.61    2.54
  -6  -3   6    1.53    1.93
  -6   3   6    2.12    1.96
   6  -3  -6    1.16    1.76
   6   3  -6    1.02    1.73
   6  -3  -5   43.15    4.46
  -6  -3   5   46.89    4.27
  -6   3   5   46.45    4.31
   6  -3  -5   39.47    3.78
   6   3  -5   41.13    4.02
   6  -3  -4   88.06    5.91
  -6  -3   4   90.03    5.66
  -6   3   4   84.33    5.61
   6   3  -3  232.04    7.77
  -6  -3   3  235.43    8.79
  -6   3   3  227.45    8.75
   6   3  -2   97.18    5.50
  -6  -3   2  104.61    6.07
  -6   3   2  101.45    6.17
  -6  -3   1  177.02    6.73
  -6  -3   1  180.96    7.68
  -6   3   1  181.91    7.88
   6   3  -1  180.61    7.51
  -6  -3   0   50.23    3.56
  -6  -3   0   52.80    4.48
   6  -3   0   49.88    3.64
  -6   3   0   54.65    4.76
   6   3   0   59.83    4.67
   6  -3   1    5.80    1.90
   6   3   1    6.67    2.60
  -6  -3  -1    6.80    2.17
  -6   3  -1    4.44    2.27
   6  -3   2   17.74    2.72
   6   3   2   17.36    3.12
  -6  -3  -2   23.34    3.18
  -6   3  -2   20.03    3.12
   6  -3   3    3.65    1.81
   6   3   3    0.44    2.01
  -6  -3  -3   -2.63    1.84
  -6   3  -3   -0.17    1.65
  -6  -3  -4   85.84    4.50
  -6   3  -4   86.40    4.55
   6  -3   4   86.62    4.52
   6   3   4   86.58    4.82
  -6  -3  -5   32.21    2.51
  -6  -3  -5   34.42    2.79
  -6   3  -5   32.52    2.73
   6  -3   5   35.78    2.90
   6   3   5   28.74    2.82
   6  -3   6   15.80    1.99
   6   3   6   13.89    1.88
  -6   3  -6   10.72    1.60
  -6  -4  10    4.12    1.12
   6  -4 -10    2.00    1.20
   6  -4  -9   29.83    2.81
  -6   4   9   19.57    1.91
   6  -4  -8   27.76    2.99
  -6  -4   8   26.41    2.46
  -6   4   8   29.69    2.85
   6   4  -8   30.49    2.72
  -6  -4   8   24.54    2.17
   6  -4  -7   11.22    2.39
  -6  -4   7    9.07    1.69
  -6  -4   7    8.94    1.94
  -6   4   7    9.14    1.73
   6  -4  -6  162.49    6.98
  -6  -4   6  166.05    6.28
  -6   4   6  154.70    6.14
  -6  -4   6  165.53    5.92
   6  -4  -5  101.49    5.88
  -6  -4   5   92.46    5.01
  -6   4   5   91.04    5.03
  -6  -4   5   91.25    4.75
   6   4  -4    2.58    1.65
  -6  -4   4    3.19    2.01
  -6   4   4   -0.75    1.72
  -6  -4   3   82.33    4.95
  -6   4   3   75.24    4.77
   6   4  -3   80.09    4.76
  -6  -4   2   57.84    4.17
  -6  -4   2   57.23    4.28
  -6   4   2   52.51    4.16
   6   4  -2   58.17    4.18
  -6  -4   1    6.29    1.86
   6   4  -1    5.08    2.36
  -6  -4   1    7.30    2.30
  -6   4   1    3.81    2.11
  -6  -4   0   23.49    2.53
   6   4   0   22.71    3.40
  -6  -4   0   25.27    3.11
  -6   4   0   21.17    2.94
  -6  -4  -1   36.61    3.22
  -6   4  -1   28.20    3.08
   6  -4   1   31.35    2.86
   6   4   1   31.63    3.54
   6  -4   2    2.14    1.46
   6   4   2    5.60    2.43
  -6  -4  -2    5.81    1.70
  -6   4  -2    2.99    1.80
   6  -4   3    2.05    1.47
   6   4   3    3.57    2.14
  -6  -4  -3   -2.26    1.60
  -6   4  -3    0.33    1.09
  -6  -4  -4   31.80    2.37
  -6   4  -4   34.69    2.62
   6  -4   4   36.01    2.90
   6   4   4   38.23    3.24
  -6  -4  -5  187.26    5.18
   6  -4   5  202.85    5.66
   6   4   5  204.79    5.97
   6  -4   6   27.23    1.99
  -6  -5   9   75.37    3.32
   6  -5  -9   76.39    3.45
  -6  -5   8   37.72    2.92
   6  -5  -8   32.74    2.86
  -6  -5   8   31.89    2.34
  -6  -5   7   30.07    3.02
   6  -5  -7   27.38    2.90
  -6  -5   7   29.66    2.58
  -6  -5   6  113.33    5.35
  -6  -5   6  106.79    4.78
  -6  -5   5   14.20    2.39
  -6  -5   5    9.02    1.96
  -6   5   5   10.29    1.91
  -6  -5   4    6.26    1.90
   6   5  -4    4.23    1.35
  -6   5   4    8.60    1.89
  -6  -5   3   44.83    3.68
  -6   5   3   43.95    3.41
   6   5  -3   43.45    3.41
  -6  -5   2  156.65    6.27
  -6   5   2  141.13    5.54
   6   5  -2  147.41    6.12
  -6  -5   1  108.81    4.95
  -6   5   1   98.21    4.60
   6   5  -1  105.38    5.44
  -6  -5   0  104.60    4.53
  -6   5   0   97.20    4.36
   6   5   0  109.91    5.54
   6   5   1   30.97    3.20
  -6   5  -1   20.23    2.15
   6  -5   2    3.36    1.12
   6   5   2   -0.48    1.73
   6  -5   2   -0.04    0.88
   6  -5   3   29.29    2.35
   6   5   3   27.77    2.77
   6  -5   3   23.30    1.96
  -6  -5  -4   25.94    2.35
   6  -5   4   25.30    2.13
   6   5   4   28.19    2.53
   6   5   5    2.58    1.17
  -6  -6   8   38.34    2.36
  -6  -6   7   13.09    1.92
  -6  -6   7   12.10    1.74
  -6  -6   6  267.30    7.19
  -6  -6   6  257.85    6.68
  -6  -6   5   43.02    3.29
  -6  -6   4    1.79    1.60
   6   6  -4   -0.98    0.87
  -6  -6   3   52.98    3.69
   6   6  -3   51.79    3.29
  -6  -6   2  138.41    5.40
   6   6  -2  142.21    5.54
  -6  -6   1  330.29    7.91
   6   6  -1  332.83    8.55
  -6  -6   0   -2.04    1.36
   6   6   0   -0.74    1.61
   6  -6   0    1.43    0.68
   6   6   1   49.43    3.50
   6  -6   1   39.74    2.49
   6   6   2   32.65    2.88
   6  -6   2   23.85    1.86
  -6  -6  -3   67.34    3.43
   6   6   3   70.90    3.56
  -6  -6  -4   86.96    3.36
  -6  -7   6   33.82    2.34
  -6  -7   5   45.47    2.94
  -6  -7   4   37.20    2.60
  -6  -7   3   49.87    3.14
   6   7  -3   43.10    2.66
  -6  -7   2    1.94    1.23
   6   7  -2    2.10    1.34
  -6  -7   1   -1.40    0.95
   6   7  -1    0.40    1.35
   6   7   0   68.62    3.60
  -6  -7  -1   14.61    1.79
   6   7   1   13.34    1.78
  -6  -7  -2   22.01    1.94
   6   7   2   22.96    2.00
   0   0   0    0.00    0.00
TITL exp_3350 in P2(1)/n
REM P2(1)/n (#14 in standard setting)
CELL 1.54184   5.460273  12.784480  15.647416  90.0000  97.2806  90.0000
ZERR    5.00   0.000126   0.000290   0.000390   0.0000   0.0021   0.0000
LATT  1
SYMM -x+1/2, y+1/2,-z+1/2
SFAC C H N O
UNIT 55.00 50.00 5.00 5.00
TREF
HKLF 4
END
_computing_structure_solution     'SHELXT 2014/5 (Sheldrick, 2014)'
;
_shelx_hkl_checksum     13057
_shelx_res_file
;
TITL exp_3350_a.res in P2(1)/n
CELL  1.54184   5.4603  12.7845  15.6474   90.000   97.281   90.000
ZERR     4.00   0.0001   0.0003   0.0004    0.000    0.002    0.000
LATT   1
SYMM  1/2 - X, 1/2 + Y, 1/2 - Z
SFAC  C    H    N
UNIT  48   40   24
MERG   2
OMIT     0.00 137.00
FMAP   2
PLAN    2
ACTA   137.00
BOND   $H
CONF
LIST   6
L.S.  10
WGHT    0.051100    0.256100
FVAR       0.88251
N5    3    0.330374    0.594603    0.301619    11.00000    0.01576    0.01688 =
         0.01444   -0.00117   -0.00007    0.00080
N1    3    0.758675    0.610632    0.303464    11.00000    0.01340    0.02209 =
         0.01481   -0.00199    0.00200   -0.00140
N66   3    0.719494    0.452469    0.182177    11.00000    0.01545    0.01816 =
         0.01984   -0.00091    0.00252   -0.00001
N4    3    0.379962    0.661329    0.375170    11.00000    0.01376    0.01965 =
         0.01504   -0.00252    0.00074    0.00249
N2    3    0.796858    0.611457    0.395482    11.00000    0.01594    0.01908 =
         0.01449   -0.00129    0.00028   -0.00090
N36   3    0.411691    0.702577    0.545754    11.00000    0.01738    0.02289 =
         0.01810   -0.00239    0.00094    0.00105
C3    1    0.601669    0.638159    0.427594    11.00000    0.01376    0.01365 =
         0.01728    0.00031   -0.00010   -0.00021
C31   1    0.609447    0.653889    0.521609    11.00000    0.01608    0.01437 =
         0.01702    0.00094    0.00148   -0.00246
C6    1    0.527424    0.573889    0.267873    11.00000    0.01374    0.01491 =
         0.01616    0.00217    0.00065    0.00059
C61   1    0.513302    0.506515    0.190595    11.00000    0.01512    0.01443 =
         0.01663    0.00147    0.00322   -0.00101
C62   1    0.298092    0.498837    0.132788    11.00000    0.01527    0.02105 =
         0.01847    0.00049    0.00185    0.00171
AFIX  43
H62   2    0.160777    0.539659    0.139399    11.00000   -1.20000
AFIX   0
C65   1    0.709643    0.383933    0.117170    11.00000    0.01679    0.01751 =
         0.02365   -0.00183    0.00546    0.00069
AFIX  43
H65   2    0.849694    0.344405    0.111560    11.00000   -1.20000
AFIX   0
C64   1    0.501974    0.368708    0.057775    11.00000    0.02228    0.01830 =
         0.01812   -0.00246    0.00486   -0.00271
AFIX  43
H64   2    0.501969    0.319454    0.014036    11.00000   -1.20000
AFIX   0
C34   1    0.613451    0.699203    0.691699    11.00000    0.02526    0.01934 =
         0.01550   -0.00055    0.00166   -0.00529
AFIX  43
H34   2    0.610574    0.716706    0.749252    11.00000   -1.20000
AFIX   0
C32   1    0.813390    0.623965    0.578947    11.00000    0.01795    0.02037 =
         0.02033    0.00225    0.00195    0.00126
AFIX  43
H32   2    0.946008    0.589538    0.559633    11.00000   -1.20000
AFIX   0
C63   1    0.294291    0.428694    0.065166    11.00000    0.01747    0.02371 =
         0.01829    0.00023   -0.00051   -0.00239
AFIX  43
H63   2    0.153940    0.421927    0.025169    11.00000   -1.20000
AFIX   0
C33   1    0.813721    0.646749    0.665375    11.00000    0.02121    0.02309 =
         0.01902    0.00377   -0.00237   -0.00187
AFIX  43
H33   2    0.946461    0.627181    0.705388    11.00000   -1.20000
AFIX   0
C35   1    0.417894    0.724751    0.629776    11.00000    0.02091    0.02260 =
         0.02017   -0.00334    0.00404    0.00002
AFIX  43
H35   2    0.283204    0.759274    0.647552    11.00000   -1.20000
AFIX   0
H1    2    0.885918    0.579560    0.284982    11.00000    0.02218
H4    2    0.253451    0.661051    0.405081    11.00000    0.02970
HKLF 4
REM  exp_3350_a.res in P2(1)/n
REM R1 =  0.0354 for    1767 Fo > 4sig(Fo)  and  0.0419 for all    2004 data
REM    171 parameters refined using      0 restraints
END
WGHT      0.0511      0.2562
REM Highest difference peak  0.144,  deepest hole -0.242,  1-sigma level  0.053
Q1    1   0.9321  0.3764  0.0771  11.00000  0.05    0.14
Q2    1   0.9593  0.6190  0.4332  11.00000  0.05    0.14
;
_shelx_res_checksum     62869
_shelxl_version_number         .2013
