# Supplementary material for: Crystal structure of 3,6-bis­(pyridin-2-yl)-1,4-di­hydro-1,2,4,5-tetra­zine
Source: Acta Crystallogr E Crystallogr Commun. 2019 Jan 1;75(Pt 1):86–8. doi: 10.1107/S205698901801753X (PMC6323887; doi:10.1107/S205698901801753X)
Supplement: Supplementary file 2 [file e-75-00086-Isup2.hkl]

data_I                                                                          
_shelx_title ' exp_3350_a.res in P2(1)/n'                                       
_shelx_refln_list_code          4                                               
_shelx_F_calc_maximum      118.53                                               
_exptl_crystal_F_000       496.00                                               
_reflns_d_resolution_high  0.8287                                               
                                                                                
loop_                                                                           
 _space_group_symop_operation_xyz                                               
 'x, y, z'                                                                      
 '-x+1/2, y+1/2, -z+1/2'                                                        
 '-x, -y, -z'                                                                   
 'x-1/2, -y-1/2, z-1/2'                                                         
                                                                                
_cell_length_a     5.4603                                                       
_cell_length_b    12.7845                                                       
_cell_length_c    15.6474                                                       
_cell_angle_alpha  90.000                                                       
_cell_angle_beta   97.281                                                       
_cell_angle_gamma  90.000                                                       
                                                                                
_shelx_F_squared_multiplier     1.000                                           
                                                                                
loop_                                                                           
 _refln_index_h                                                                 
 _refln_index_k                                                                 
 _refln_index_l                                                                 
 _refln_F_squared_calc                                                          
 _refln_F_squared_meas                                                          
 _refln_F_squared_sigma                                                         
 _refln_observed_status                                                         
   2   0   0       2514.68       2321.79        23.26 o                         
   4   0   0         33.97          9.94         7.07 o                         
   6   0   0          0.59          3.39         2.41 o                         
   1   1   0       9354.12       8068.99        94.10 o                         
   2   1   0       1705.05       1540.80        13.28 o                         
   3   1   0          0.01          0.00         2.74 o                         
   4   1   0        364.05        345.77        17.59 o                         
   5   1   0         72.57         73.48         2.67 o                         
   6   1   0        168.54        173.86         4.52 o                         
   0   2   0        376.66        350.85         4.55 o                         
   1   2   0       2684.04       2382.72        15.13 o                         
   2   2   0       1257.00       1210.09        15.16 o                         
   3   2   0         56.04         67.53         4.12 o                         
   4   2   0       1412.89       1324.52        25.34 o                         
   5   2   0         46.19         42.74         2.22 o                         
   6   2   0        251.32        249.32         5.13 o                         
   1   3   0       2248.97       2057.36        11.66 o                         
   2   3   0        292.04        261.79         5.96 o                         
   3   3   0          9.99         12.69         3.54 o                         
   4   3   0       1504.62       1496.04        10.28 o                         
   5   3   0       1846.96       1948.09        13.42 o                         
   6   3   0         64.67         68.01         2.37 o                         
   0   4   0      10654.07       9590.42        43.71 o                         
   1   4   0          0.03          1.71         1.00 o                         
   2   4   0       1569.46       1543.98        19.13 o                         
   3   4   0        155.40        175.22         8.22 o                         
   4   4   0          1.09          0.00         1.19 o                         
   5   4   0        137.46        132.50         4.05 o                         
   6   4   0         25.52         29.85         1.89 o                         
   1   5   0       1369.01       1307.56        10.63 o                         
   2   5   0          6.59          1.80         2.07 o                         
   3   5   0         99.15         74.18         5.53 o                         
   4   5   0        295.59        309.76         5.20 o                         
   5   5   0         52.41         54.26         2.63 o                         
   6   5   0        142.05        132.55         4.26 o                         
   0   6   0         28.77         32.00         4.34 o                         
   1   6   0       1895.98       1878.10        17.65 o                         
   2   6   0        447.01        447.37        12.07 o                         
   3   6   0          3.19          4.03         3.70 o                         
   4   6   0        267.00        273.51         6.41 o                         
   5   6   0         66.31         64.10         3.18 o                         
   6   6   0          0.36          0.07         1.29 o                         
   1   7   0          8.76          8.49         2.18 o                         
   2   7   0        332.39        351.17        14.00 o                         
   3   7   0        215.27        205.13         6.53 o                         
   4   7   0        255.99        272.98         6.33 o                         
   5   7   0         34.88         33.48         3.38 o                         
   0   8   0        894.74        846.73        26.89 o                         
   1   8   0         11.49          7.61         2.96 o                         
   2   8   0        171.59        157.71        16.73 o                         
   3   8   0        311.57        314.67         6.36 o                         
   4   8   0        184.68        175.04         6.13 o                         
   5   8   0         38.76         40.29         3.54 o                         
   1   9   0         39.87         43.71         7.34 o                         
   2   9   0          2.17          2.37         1.51 o                         
   3   9   0        108.89        103.80         4.11 o                         
   4   9   0        137.62        147.51         5.58 o                         
   5   9   0          0.71          0.00         2.47 o                         
   0  10   0        176.00        169.22        10.02 o                         
   1  10   0         53.22         42.87         2.30 o                         
   2  10   0         16.90         18.55         1.77 o                         
   3  10   0         19.75         23.34         2.07 o                         
   4  10   0         67.62         59.89         4.43 o                         
   1  11   0          0.35          2.65         1.79 o                         
   2  11   0        140.87        152.34         4.73 o                         
   3  11   0         65.71         73.79         3.90 o                         
   4  11   0         41.93         46.11         3.61 o                         
   0  12   0         60.57         67.96         4.09 o                         
   1  12   0         10.32          9.70         1.97 o                         
   2  12   0         63.30         61.22         3.09 o                         
   3  12   0         34.98         36.04         2.28 o                         
   4  12   0          4.93          5.73         1.83 o                         
   1  13   0        234.52        245.73         4.55 o                         
   2  13   0         36.72         34.87         2.42 o                         
   3  13   0          1.77          1.19         1.51 o                         
   0  14   0        305.65        306.87         8.40 o                         
   1  14   0         30.81         26.50         2.11 o                         
   2  14   0        331.37        326.70         5.16 o                         
   1  15   0        154.59        145.05         3.87 o                         
  -5   0   1       7705.75       7900.75        34.23 o                         
  -3   0   1        315.97        329.22        19.93 o                         
  -1   0   1        720.28        653.03         9.72 o                         
   1   0   1        607.91        560.16        12.94 o                         
   3   0   1        106.66        109.68         7.03 o                         
   5   0   1        565.94        593.09        13.75 o                         
  -6   1   1        209.75        198.78         4.72 o                         
  -5   1   1          0.83          0.00         1.35 o                         
  -4   1   1       1316.42       1270.06        40.82 o                         
  -3   1   1        376.94        382.90        14.94 o                         
  -2   1   1         99.25         91.27         3.69 o                         
  -1   1   1        482.81        412.85         6.67 o                         
   0   1   1        384.59        375.63         6.96 o                         
   1   1   1       1293.40       1164.94        10.76 o                         
   2   1   1         28.66         34.86         2.47 o                         
   3   1   1        205.38        195.18         8.34 o                         
   4   1   1        126.39        109.59        10.37 o                         
   5   1   1         25.68         30.49         3.30 o                         
   6   1   1          2.18          0.88         1.35 o                         
  -6   2   1        112.14        110.91         3.53 o                         
  -5   2   1          2.42          0.95         1.19 o                         
  -4   2   1        333.27        320.61        16.61 o                         
  -3   2   1        222.62        219.47        11.81 o                         
  -2   2   1        423.98        388.86         9.32 o                         
  -1   2   1       3940.37       3646.87        29.84 o                         
   0   2   1        105.10        107.19         1.44 o                         
   1   2   1       1747.52       1629.24        12.85 o                         
   2   2   1        455.51        421.88         6.83 o                         
   3   2   1        222.08        223.46         7.03 o                         
   4   2   1        284.87        270.83         4.83 o                         
   5   2   1         56.15         53.38         3.43 o                         
   6   2   1         70.49         79.94         3.11 o                         
  -6   3   1        230.08        231.00         4.76 o                         
  -5   3   1         13.33         13.76         1.72 o                         
  -4   3   1        212.52        196.89         3.94 o                         
  -3   3   1         84.39        104.30         6.30 o                         
  -2   3   1        159.93        185.57         8.28 o                         
  -1   3   1       7892.99       7069.64        35.71 o                         
   0   3   1      14048.90      12700.24        35.62 o                         
   1   3   1         13.04         15.71         1.63 o                         
   2   3   1        713.38        716.12        11.46 o                         
   3   3   1          0.00          3.87         1.84 o                         
   4   3   1        672.78        673.95         7.03 o                         
   5   3   1        313.96        334.10         6.27 o                         
   6   3   1          7.58          7.60         1.41 o                         
  -6   4   1          8.37          7.28         1.37 o                         
  -5   4   1        791.84        851.93         8.78 o                         
  -4   4   1         26.15         24.86         1.64 o                         
  -3   4   1        384.11        357.03         9.46 o                         
  -2   4   1        542.64        553.47         9.61 o                         
  -1   4   1        199.41        177.94         3.30 o                         
   0   4   1       1851.78       1722.95        11.64 o                         
   1   4   1         10.67          7.98         1.17 o                         
   2   4   1        209.08        235.64         6.13 o                         
   3   4   1        270.68        279.95         7.99 o                         
   4   4   1        151.18        131.51         3.34 o                         
   5   4   1         76.16         77.79         4.42 o                         
   6   4   1         36.75         41.24         2.02 o                         
  -6   5   1        128.42        133.47         3.68 o                         
  -5   5   1         18.97         18.71         2.66 o                         
  -4   5   1         41.41         47.72         2.40 o                         
  -3   5   1        401.18        436.62        10.81 o                         
  -2   5   1        479.29        511.33        10.19 o                         
  -1   5   1       2372.13       2296.45        18.89 o                         
   0   5   1          0.50          0.27         1.27 o                         
   1   5   1        648.71        679.72         6.16 o                         
   2   5   1        385.97        353.11         6.38 o                         
   3   5   1        805.68        861.26        16.16 o                         
   4   5   1        156.94        138.61         4.46 o                         
   5   5   1         19.10         24.58         2.22 o                         
   6   5   1         34.78         31.61         6.89 o                         
  -6   6   1        415.78        425.60         7.46 o                         
  -5   6   1         19.70         18.06         2.71 o                         
  -4   6   1        201.91        202.21         6.50 o                         
  -3   6   1        265.65        258.76        18.82 o                         
  -2   6   1         84.16         73.38         6.11 o                         
  -1   6   1       1397.99       1368.03        19.13 o                         
   0   6   1       1265.32       1226.06        14.83 o                         
   1   6   1        296.03        270.45         9.38 o                         
   2   6   1        747.95        795.60        16.04 o                         
   3   6   1        132.35        113.30        12.56 o                         
   4   6   1        596.14        627.03         9.55 o                         
   5   6   1        258.48        259.64        10.12 o                         
  -5   7   1          0.26          0.35         2.08 o                         
  -4   7   1          2.95          1.57         1.79 o                         
  -3   7   1        141.02        159.01         6.29 o                         
  -2   7   1        708.01        691.97        32.39 o                         
  -1   7   1        363.30        336.78        13.01 o                         
   0   7   1         35.13         35.62         3.56 o                         
   1   7   1        330.61        321.24         9.12 o                         
   2   7   1        312.54        337.62        11.21 o                         
   3   7   1          0.40          0.00         1.03 o                         
   4   7   1        353.83        350.96         7.17 o                         
   5   7   1         16.70         19.61         2.32 o                         
  -5   8   1        207.88        231.82         7.24 o                         
  -4   8   1         81.44         74.15         4.47 o                         
  -3   8   1          5.94          3.71         1.91 o                         
  -2   8   1       1367.71       1416.71        31.92 o                         
  -1   8   1        627.84        615.45        19.75 o                         
   0   8   1        142.94        133.19         6.73 o                         
   1   8   1        124.42        125.37        11.58 o                         
   2   8   1         28.59         29.67        13.64 o                         
   3   8   1         30.89         24.99         2.15 o                         
   4   8   1        333.78        344.02         7.02 o                         
   5   8   1        128.46        137.49         7.47 o                         
  -5   9   1         83.38         77.28         4.07 o                         
  -4   9   1        107.39         94.73         4.71 o                         
  -3   9   1          9.95          7.07         1.78 o                         
  -2   9   1         91.59         82.23         2.89 o                         
  -1   9   1        720.77        736.42        22.06 o                         
   0   9   1         30.96         20.97         5.26 o                         
   1   9   1        406.12        435.44        22.96 o                         
   2   9   1        122.75        132.43         4.09 o                         
   3   9   1        143.17        148.34         5.65 o                         
   4   9   1        247.89        276.06         8.86 o                         
   5   9   1         42.76         46.48         2.46 o                         
  -5  10   1         13.80         10.33         1.96 o                         
  -4  10   1          0.71          2.82         2.05 o                         
  -3  10   1         60.79         66.10         3.24 o                         
  -2  10   1         70.95         71.62         3.06 o                         
  -1  10   1         10.47          9.49         1.28 o                         
   0  10   1        212.12        212.95         6.14 o                         
   1  10   1         42.88         44.73         2.49 o                         
   2  10   1         59.81         57.48         3.26 o                         
   3  10   1         15.83         13.29         2.23 o                         
   4  10   1         12.31         11.99         2.10 o                         
  -4  11   1         37.97         34.70         3.35 o                         
  -3  11   1        117.40        122.15         3.58 o                         
  -2  11   1        438.81        436.55         6.98 o                         
  -1  11   1          0.02          0.84         1.26 o                         
   0  11   1         69.24         74.76         6.15 o                         
   1  11   1        721.49        731.53        10.07 o                         
   2  11   1        315.37        318.76         7.78 o                         
   3  11   1        444.83        470.91         8.82 o                         
   4  11   1        422.33        418.98         8.99 o                         
  -4  12   1         10.64         13.74         2.12 o                         
  -3  12   1        200.37        193.90         5.27 o                         
  -2  12   1        269.83        274.99         5.95 o                         
  -1  12   1        420.99        448.87         6.94 o                         
   0  12   1        190.22        198.29         5.58 o                         
   1  12   1        262.20        278.21         5.63 o                         
   2  12   1         43.26         49.96         3.29 o                         
   3  12   1         34.70         30.31         1.91 o                         
   4  12   1         97.18         92.22         3.12 o                         
  -3  13   1          8.74          9.49         1.54 o                         
  -2  13   1         42.84         43.16         2.50 o                         
  -1  13   1          5.26          5.30         1.64 o                         
   0  13   1          0.00          0.04         1.53 o                         
   1  13   1        181.22        182.28         4.04 o                         
   2  13   1         64.05         66.54         2.70 o                         
   3  13   1          0.07          0.52         0.85 o                         
  -2  14   1          8.41          7.98         1.14 o                         
  -1  14   1        295.31        303.12         4.86 o                         
   0  14   1        301.69        308.46         5.18 o                         
   1  14   1         61.93         64.58         2.53 o                         
   2  14   1          0.03          0.00         1.20 o                         
  -1  15   1          3.75          1.55         1.54 o                         
   0  15   1         51.41         55.79         2.73 o                         
   1  15   1        310.72        291.16        11.60 o                         
  -6   0   2        105.86        108.47         5.10 o                         
  -4   0   2        919.83        857.17        38.21 o                         
  -2   0   2        351.42        360.66         8.92 o                         
   0   0   2        321.57        305.96         7.50 o                         
   2   0   2        251.86        245.08         8.57 o                         
   4   0   2         54.40         60.17         3.27 o                         
   6   0   2         12.71         16.84         2.74 o                         
  -6   1   2          3.59          1.21         1.71 o                         
  -5   1   2        442.28        450.37         5.89 o                         
  -4   1   2          4.17          0.00         5.55 o                         
  -3   1   2         17.25          5.54         2.75 o                         
  -2   1   2        631.02        612.11         9.86 o                         
  -1   1   2         35.55         32.09         1.22 o                         
   0   1   2        843.59        782.22         8.40 o                         
   1   1   2        339.80        318.83         7.68 o                         
   2   1   2        643.35        557.51         8.82 o                         
   3   1   2         50.77         56.45         4.81 o                         
   4   1   2        477.93        456.75         5.97 o                         
   5   1   2         31.26         32.81         3.01 o                         
   6   1   2         13.73         13.94         1.75 o                         
  -6   2   2          8.17          6.92         1.63 o                         
  -5   2   2          0.98          0.00         1.08 o                         
  -4   2   2          4.10          0.00         3.28 o                         
  -3   2   2        488.12        496.81        12.77 o                         
  -2   2   2         47.09         48.55         3.89 o                         
  -1   2   2       4058.26       3659.15        36.53 o                         
   0   2   2       2676.35       2535.97        11.87 o                         
   1   2   2        396.21        324.34         5.04 o                         
   2   2   2        549.31        503.00         8.16 o                         
   3   2   2        406.11        481.11        14.72 o                         
   4   2   2        221.85        242.69         4.39 o                         
   5   2   2        639.39        669.39        10.16 o                         
   6   2   2         13.01         13.60         1.75 o                         
  -6   3   2        125.97        129.56         4.37 o                         
  -5   3   2        193.66        211.00         5.39 o                         
  -4   3   2          0.29          0.00         1.85 o                         
  -3   3   2         42.50         42.30         4.45 o                         
  -2   3   2          2.23          1.44         2.42 o                         
  -1   3   2       7629.50       6820.32        34.53 o                         
   0   3   2      13622.23      12386.34        37.69 o                         
   1   3   2         93.91         94.54         3.19 o                         
   2   3   2       3071.49       3004.10        19.94 o                         
   3   3   2        182.39        202.48         8.76 o                         
   4   3   2        235.79        232.28         4.99 o                         
   5   3   2        199.58        221.13         5.21 o                         
   6   3   2         20.64         25.33         1.94 o                         
  -6   4   2         70.44         72.56         2.69 o                         
  -5   4   2          7.76          7.77         1.49 o                         
  -4   4   2         87.56         85.25         2.56 o                         
  -3   4   2        141.92        161.35         7.85 o                         
  -2   4   2       1364.03       1398.92        17.84 o                         
  -1   4   2       2759.23       2695.35        13.53 o                         
   0   4   2        950.54        949.69         8.44 o                         
   1   4   2        327.80        326.32         5.30 o                         
   2   4   2          0.58          0.81         2.16 o                         
   3   4   2          1.01          0.44         1.69 o                         
   4   4   2         52.74         59.31         4.63 o                         
   5   4   2         45.33         39.55         2.25 o                         
   6   4   2          3.32          5.16         1.16 o                         
  -6   5   2        193.90        190.09         4.89 o                         
  -5   5   2          3.16          1.84         1.41 o                         
  -4   5   2         33.88         31.64         2.10 o                         
  -3   5   2        106.52        118.49         5.91 o                         
  -2   5   2       1200.06       1389.15        17.62 o                         
  -1   5   2          1.49          5.22         0.75 o                         
   0   5   2        376.32        332.78         6.68 o                         
   1   5   2         49.58         43.02         2.12 o                         
   2   5   2        100.41        103.83         4.28 o                         
   3   5   2         28.29         27.10         4.28 o                         
   4   5   2        531.28        541.80        10.17 o                         
   5   5   2         27.51         26.83         2.04 o                         
   6   5   2          0.03          1.32         1.48 o                         
  -6   6   2        182.69        180.13         4.97 o                         
  -5   6   2        229.76        245.96         6.87 o                         
  -4   6   2        214.59        233.23         7.03 o                         
  -3   6   2        706.33        756.88        21.57 o                         
  -2   6   2         17.11          6.98         2.19 o                         
  -1   6   2       1695.80       1732.70        53.10 o                         
   0   6   2        539.66        501.71         8.89 o                         
   1   6   2        914.71        895.09        14.90 o                         
   2   6   2         27.46         33.61         7.40 o                         
   3   6   2        981.68        999.02        30.51 o                         
   4   6   2        566.84        572.72        10.57 o                         
   5   6   2          0.82          0.00         1.64 o                         
  -5   7   2          6.38          6.03         2.15 o                         
  -4   7   2        124.05        116.91         5.21 o                         
  -3   7   2         59.68         60.12         3.72 o                         
  -2   7   2         22.82         10.89         2.99 o                         
  -1   7   2        932.78        955.15        21.69 o                         
   0   7   2        443.84        451.89         9.93 o                         
   1   7   2         68.84         74.00         4.75 o                         
   2   7   2        202.87        176.07        10.67 o                         
   3   7   2        125.39        118.90         4.59 o                         
   4   7   2         13.58         13.82         2.28 o                         
   5   7   2         17.14         18.19         2.10 o                         
  -5   8   2          0.02          0.88         1.87 o                         
  -4   8   2          2.04          1.48         2.29 o                         
  -3   8   2          4.01          4.08         1.54 o                         
  -2   8   2         24.90         20.61         4.71 o                         
  -1   8   2        748.62        754.95        21.19 o                         
   0   8   2         52.35         57.34         4.57 o                         
   1   8   2        135.97        140.71         7.46 o                         
   2   8   2        259.44        270.17        13.46 o                         
   3   8   2        406.28        410.45         7.65 o                         
   4   8   2         14.64          9.22         2.62 o                         
   5   8   2        227.97        224.21         7.15 o                         
  -5   9   2         16.75         21.60         2.73 o                         
  -4   9   2         72.97         66.36         4.03 o                         
  -3   9   2         48.39         52.48         3.08 o                         
  -2   9   2        614.02        642.34         7.03 o                         
  -1   9   2        777.33        723.23        22.16 o                         
   0   9   2          8.76         13.22         4.26 o                         
   1   9   2        223.08        194.47        15.05 o                         
   2   9   2         13.45         12.33         2.03 o                         
   3   9   2         91.37        102.78         4.51 o                         
   4   9   2        302.33        324.03         9.44 o                         
   5   9   2          7.51          7.04         1.07 o                         
  -5  10   2         21.10         13.29         3.36 o                         
  -4  10   2          2.56          2.63         1.29 o                         
  -3  10   2         23.94         24.49         2.13 o                         
  -2  10   2          0.09          2.45         1.18 o                         
  -1  10   2         66.44         64.44         2.30 o                         
   0  10   2        237.04        240.30         4.46 o                         
   1  10   2          0.05          3.86         2.33 o                         
   2  10   2         73.20         75.16         3.96 o                         
   3  10   2         35.23         38.30         2.65 o                         
   4  10   2         84.47         81.25         3.63 o                         
  -4  11   2        192.74        188.08         6.43 o                         
  -3  11   2        249.29        249.64         4.98 o                         
  -2  11   2        849.02        880.18         8.87 o                         
  -1  11   2        639.03        693.44         7.29 o                         
   0  11   2         12.96         15.78         1.67 o                         
   1  11   2         42.85         36.59         2.61 o                         
   2  11   2          2.84          2.52         1.81 o                         
   3  11   2        452.57        469.51         8.64 o                         
   4  11   2         88.08         81.19         4.20 o                         
  -4  12   2         55.69         54.80         3.45 o                         
  -3  12   2          3.07          6.00         2.36 o                         
  -2  12   2         52.76         60.11         2.81 o                         
  -1  12   2        247.87        264.85         5.38 o                         
   0  12   2        101.47        102.26         3.60 o                         
   1  12   2          0.04          0.00         2.11 o                         
   2  12   2        281.33        288.64         6.60 o                         
   3  12   2         53.29         44.66         2.40 o                         
  -3  13   2        141.94        126.09         4.64 o                         
  -2  13   2          7.50         11.52         2.12 o                         
  -1  13   2         56.03         57.51         3.02 o                         
   0  13   2         40.61         39.39         2.54 o                         
   1  13   2          4.99          3.83         1.51 o                         
   2  13   2        103.45        108.49         3.27 o                         
   3  13   2        333.57        311.65         6.95 o                         
  -2  14   2        559.21        491.74         6.66 o                         
  -1  14   2          2.26          2.29         1.25 o                         
   0  14   2         31.71         34.41         2.36 o                         
   1  14   2         27.15         23.51         1.77 o                         
   2  14   2         49.98         47.74         2.07 o                         
  -1  15   2         26.09         26.09         2.54 o                         
   0  15   2        134.37        122.58         3.04 o                         
   1  15   2         32.76         27.42         1.80 o                         
  -5   0   3        448.02        447.09         9.85 o                         
  -3   0   3       1186.28       1336.43        38.96 o                         
  -1   0   3        111.04         97.50         4.03 o                         
   1   0   3         17.63         17.47         4.60 o                         
   3   0   3        101.73        103.83         7.29 o                         
   5   0   3        155.38        172.90         7.84 o                         
  -6   1   3         39.42         38.39         3.27 o                         
  -5   1   3        365.69        366.27         5.72 o                         
  -4   1   3         17.89         19.47         6.14 o                         
  -3   1   3        119.32        124.28         6.39 o                         
  -2   1   3          7.42         13.60         1.42 o                         
  -1   1   3       2645.48       2456.19        26.76 o                         
   0   1   3         34.65         23.94         1.80 o                         
   1   1   3         16.25         14.47         3.20 o                         
   2   1   3         61.60         56.26         3.35 o                         
   3   1   3        834.85        914.65        17.82 o                         
   4   1   3         85.19         74.42         3.10 o                         
   5   1   3         13.21         10.83         2.40 o                         
   6   1   3        142.62        170.06         4.21 o                         
  -6   2   3        222.16        228.37         5.02 o                         
  -5   2   3        302.81        319.32         4.89 o                         
  -4   2   3        746.90        701.61        24.19 o                         
  -3   2   3         67.97         86.56         5.59 o                         
  -2   2   3       1149.59       1209.72        16.89 o                         
  -1   2   3       4106.55       3812.96        49.88 o                         
   0   2   3       3929.98       3588.16        25.51 o                         
   1   2   3         78.20         69.61         3.19 o                         
   2   2   3        869.19        881.04        14.49 o                         
   3   2   3        113.45        116.55         9.66 o                         
   4   2   3        133.37        134.00         4.49 o                         
   5   2   3          5.58          5.20         2.25 o                         
   6   2   3          9.18          8.36         1.59 o                         
  -6   3   3        281.40        297.50         6.22 o                         
  -5   3   3       1366.23       1395.17        11.76 o                         
  -4   3   3        153.95        157.20         5.13 o                         
  -3   3   3        809.11        858.55        17.21 o                         
  -2   3   3         56.25         65.78         4.30 o                         
  -1   3   3       2443.25       2296.00        21.49 o                         
   0   3   3       6088.97       5623.46        18.95 o                         
   1   3   3        443.08        356.61         6.41 o                         
   2   3   3       1275.00       1292.84        19.82 o                         
   3   3   3        560.16        551.31        14.45 o                         
   4   3   3        181.62        186.79         4.89 o                         
   5   3   3         45.40         47.66         3.20 o                         
   6   3   3          0.51          0.41         1.28 o                         
  -6   4   3        112.45        101.76         3.58 o                         
  -5   4   3         84.33         82.90         3.19 o                         
  -4   4   3          0.33          0.00         1.48 o                         
  -3   4   3          1.76          0.92         2.98 o                         
  -2   4   3          0.63          1.08         3.20 o                         
  -1   4   3        246.33        238.20         5.91 o                         
   0   4   3       1068.92        984.77        12.81 o                         
   1   4   3          2.03          0.00         1.22 o                         
   2   4   3         76.40         68.76         4.60 o                         
   3   4   3        489.86        476.61        13.64 o                         
   4   4   3         27.87         30.04         3.90 o                         
   5   4   3        102.93         96.67         3.52 o                         
   6   4   3          0.78          0.93         1.40 o                         
  -6   5   3         55.26         56.55         2.59 o                         
  -5   5   3         47.31         40.54         1.98 o                         
  -4   5   3          7.26          4.02         1.11 o                         
  -3   5   3          2.47          0.00         2.68 o                         
  -2   5   3        187.60        200.84         6.27 o                         
  -1   5   3        779.11        776.92         9.52 o                         
   0   5   3       2261.37       2206.23        16.29 o                         
   1   5   3        123.44        130.08         3.87 o                         
   2   5   3        124.26        112.43         5.58 o                         
   3   5   3        342.52        375.70         9.70 o                         
   4   5   3        855.78        874.31        12.55 o                         
   5   5   3         25.12         21.41         1.65 o                         
  -6   6   3         72.73         67.18         3.15 o                         
  -5   6   3          1.48          0.00         1.89 o                         
  -4   6   3        319.11        306.56         6.74 o                         
  -3   6   3         11.44         17.23         3.49 o                         
  -2   6   3       1725.12       1815.53        30.48 o                         
  -1   6   3       1047.79       1099.22        34.58 o                         
   0   6   3          4.22          7.45         1.71 o                         
   1   6   3        113.45        113.84         7.23 o                         
   2   6   3        144.35        128.72        12.93 o                         
   3   6   3         10.08          9.90         1.65 o                         
   4   6   3         10.91          6.71         2.72 o                         
   5   6   3        266.21        244.36         5.31 o                         
  -5   7   3        145.02        146.56         5.24 o                         
  -4   7   3         11.07          6.88         2.62 o                         
  -3   7   3        196.22        202.44         8.69 o                         
  -2   7   3        324.89        332.50        14.28 o                         
  -1   7   3         70.42         69.08         6.16 o                         
   0   7   3        365.83        406.53         8.98 o                         
   1   7   3        110.67        114.33         6.59 o                         
   2   7   3          0.98          0.13         2.04 o                         
   3   7   3         10.85         11.35         1.60 o                         
   4   7   3         70.12         77.21         4.32 o                         
   5   7   3          5.44          4.52         1.37 o                         
  -5   8   3         18.34         13.18         2.29 o                         
  -4   8   3          5.16          4.97         1.41 o                         
  -3   8   3         40.64         42.45         2.58 o                         
  -2   8   3        101.97        106.13         8.61 o                         
  -1   8   3         23.13         30.18         5.39 o                         
   0   8   3        867.98        855.04        21.97 o                         
   1   8   3        403.53        415.42        15.35 o                         
   2   8   3        203.59        215.49         6.52 o                         
   3   8   3         54.62         50.97         3.46 o                         
   4   8   3        125.73        139.99         5.28 o                         
   5   8   3        142.93        152.91         4.30 o                         
  -5   9   3          2.66          2.29         1.68 o                         
  -4   9   3          0.15          0.14         1.71 o                         
  -3   9   3         38.86         34.89         2.36 o                         
  -2   9   3         94.62         93.85         2.88 o                         
  -1   9   3         90.55         95.99        13.48 o                         
   0   9   3         30.34         31.67        11.40 o                         
   1   9   3         97.37        102.00         4.88 o                         
   2   9   3        747.77        768.95         9.61 o                         
   3   9   3        740.56        787.93        11.85 o                         
   4   9   3          3.95          1.60         2.55 o                         
   5   9   3          7.89         10.63         1.22 o                         
  -5  10   3         76.13         88.31         3.64 o                         
  -4  10   3          4.84          4.53         1.41 o                         
  -3  10   3         83.00         86.31         3.27 o                         
  -2  10   3          0.02          1.79         1.33 o                         
  -1  10   3        175.75        190.93         3.74 o                         
   0  10   3          7.81         10.23         1.35 o                         
   1  10   3        182.54        191.08         5.31 o                         
   2  10   3          0.72          0.00         1.63 o                         
   3  10   3        230.58        247.09         5.71 o                         
   4  10   3         14.37          9.76         1.95 o                         
  -4  11   3         62.37         63.25         3.23 o                         
  -3  11   3          7.94          4.53         1.53 o                         
  -2  11   3        440.49        437.42         6.37 o                         
  -1  11   3        293.72        303.44         5.02 o                         
   0  11   3          5.03          3.82         1.34 o                         
   1  11   3        102.01         94.64         3.13 o                         
   2  11   3          6.39          6.92         1.53 o                         
   3  11   3        104.16         99.93         4.18 o                         
   4  11   3          6.72          3.63         1.07 o                         
  -4  12   3          3.77          3.67         1.64 o                         
  -3  12   3        385.10        369.63         7.29 o                         
  -2  12   3         34.72         31.05         2.02 o                         
  -1  12   3        180.58        189.58         4.27 o                         
   0  12   3          1.13          1.74         1.18 o                         
   1  12   3         77.47         80.23         2.72 o                         
   2  12   3        189.78        191.75         4.58 o                         
   3  12   3          3.82          3.54         1.22 o                         
  -3  13   3        106.06         90.60         3.92 o                         
  -2  13   3        203.63        197.01         5.14 o                         
  -1  13   3        143.67        144.95         4.40 o                         
   0  13   3          0.19          0.29         1.23 o                         
   1  13   3         87.27         85.66         3.49 o                         
   2  13   3         51.67         53.60         2.18 o                         
   3  13   3         57.46         48.49         1.85 o                         
  -2  14   3        288.64        278.48         6.99 o                         
  -1  14   3        121.59        117.12         4.66 o                         
   0  14   3          1.98          0.00         1.50 o                         
   1  14   3          5.23          5.22         1.00 o                         
   2  14   3        384.73        360.02         7.91 o                         
  -1  15   3         77.64         77.07         4.10 o                         
   0  15   3         68.02         65.44         2.30 o                         
  -6   0   4          3.01          3.43         1.97 o                         
  -4   0   4         56.75         41.67         8.41 o                         
  -2   0   4          7.00          7.78         2.42 o                         
   0   0   4       3882.51       3488.65        25.67 o                         
   2   0   4       9438.33      10034.27        88.99 o                         
   4   0   4          9.80          8.43         3.46 o                         
   6   0   4          4.88          8.13         2.14 o                         
  -6   1   4         54.04         50.85         2.33 o                         
  -5   1   4         37.54         35.01         2.98 o                         
  -4   1   4         26.27         31.18         7.35 o                         
  -3   1   4         62.13         69.10        15.64 o                         
  -2   1   4       2773.64       2868.27        25.46 o                         
  -1   1   4        643.09        670.58         9.81 o                         
   0   1   4         40.08         28.98         2.12 o                         
   1   1   4       2506.73       2433.29        37.28 o                         
   2   1   4        645.37        686.11        16.76 o                         
   3   1   4         85.36        115.75         6.99 o                         
   4   1   4          7.99          6.53         2.77 o                         
   5   1   4          1.21          2.25         2.22 o                         
   6   1   4          3.01          3.25         1.37 o                         
  -6   2   4        124.92        125.32         3.75 o                         
  -5   2   4         12.63         13.35         1.54 o                         
  -4   2   4        153.07        162.56         5.12 o                         
  -3   2   4        939.84       1035.34        23.28 o                         
  -2   2   4        479.42        530.53        10.94 o                         
  -1   2   4        538.27        439.31         8.40 o                         
   0   2   4          9.59          7.67         1.54 o                         
   1   2   4         16.82          9.28         1.79 o                         
   2   2   4        240.27        267.52         8.71 o                         
   3   2   4         15.58         36.07         4.47 o                         
   4   2   4        294.93        288.42         8.20 o                         
   5   2   4         20.25         19.52         2.68 o                         
   6   2   4         85.88        101.82         3.03 o                         
  -6   3   4        110.31        112.35         4.24 o                         
  -5   3   4        345.38        360.64         6.13 o                         
  -4   3   4        160.19        171.12         4.70 o                         
  -3   3   4       1248.77       1407.29        22.15 o                         
  -2   3   4        841.13        917.00        14.84 o                         
  -1   3   4          3.80          3.11         1.75 o                         
   0   3   4        412.23        366.49         5.07 o                         
   1   3   4         34.55         35.06         2.82 o                         
   2   3   4        260.09        283.29         9.20 o                         
   3   3   4        123.77        105.35         6.91 o                         
   4   3   4         42.41         48.09         3.22 o                         
   5   3   4          3.41          1.87         1.91 o                         
   6   3   4         92.54        110.88         2.95 o                         
  -6   4   4          0.30          2.07         1.49 o                         
  -5   4   4         24.14         22.19         2.04 o                         
  -4   4   4         57.01         53.91         2.15 o                         
  -3   4   4         26.21         24.42         3.66 o                         
  -2   4   4        171.68        180.58         6.94 o                         
  -1   4   4        249.13        252.70         6.69 o                         
   0   4   4         88.56         76.67         3.19 o                         
   1   4   4         34.12         36.03         2.55 o                         
   2   4   4        359.38        371.97        10.53 o                         
   3   4   4        118.26        113.46         7.23 o                         
   4   4   4         29.30         35.52         3.22 o                         
   5   4   4         81.21         88.52         3.78 o                         
  -6   5   4          7.66          8.22         1.37 o                         
  -5   5   4        391.18        413.42         5.50 o                         
  -4   5   4         74.03         85.43         2.99 o                         
  -3   5   4          3.29          2.35         2.22 o                         
  -2   5   4        592.10        618.33        12.80 o                         
  -1   5   4        395.93        419.92         6.57 o                         
   0   5   4        798.01        817.47         9.04 o                         
   1   5   4         26.80         23.68         2.26 o                         
   2   5   4        178.51        184.58         7.44 o                         
   3   5   4        253.78        223.46         9.85 o                         
   4   5   4        245.39        259.70         6.89 o                         
   5   5   4          7.39          7.84         1.55 o                         
  -6   6   4          4.38          0.00         1.78 o                         
  -5   6   4         10.08          7.33         2.17 o                         
  -4   6   4        350.64        341.71         7.13 o                         
  -3   6   4         14.05         10.22         3.03 o                         
  -2   6   4        146.80        140.21         9.69 o                         
  -1   6   4         42.23         44.15         5.35 o                         
   0   6   4        311.86        318.28         7.70 o                         
   1   6   4        399.09        403.93        13.59 o                         
   2   6   4         40.72         43.14         8.10 o                         
   3   6   4         49.46         50.05         3.80 o                         
   4   6   4        288.88        293.79         9.02 o                         
   5   6   4          2.41          3.06         2.02 o                         
  -5   7   4         52.53         44.44         2.77 o                         
  -4   7   4         38.87         52.47         3.20 o                         
  -3   7   4         53.91         57.47         2.80 o                         
  -2   7   4         88.00         88.79         8.33 o                         
  -1   7   4        325.20        341.71        13.93 o                         
   0   7   4         41.63         33.48         3.29 o                         
   1   7   4        858.35        871.85        20.85 o                         
   2   7   4         44.12         38.66         7.61 o                         
   3   7   4         27.73         27.32         3.20 o                         
   4   7   4         66.94         69.23         3.94 o                         
   5   7   4          3.78          7.89         1.42 o                         
  -5   8   4         98.03         88.56         3.91 o                         
  -4   8   4        163.45        173.28         4.05 o                         
  -3   8   4        123.36        128.83         4.21 o                         
  -2   8   4        369.31        343.45        15.54 o                         
  -1   8   4        249.24        254.18        13.08 o                         
   0   8   4       1044.24       1053.59        25.00 o                         
   1   8   4          0.42          3.06         2.12 o                         
   2   8   4          0.05          0.00         1.90 o                         
   3   8   4         10.00          7.85         2.05 o                         
   4   8   4          4.63          2.87         1.91 o                         
   5   8   4         34.35         31.30         1.81 o                         
  -5   9   4          8.49         14.05         1.92 o                         
  -4   9   4         22.64         21.90         2.46 o                         
  -3   9   4        596.26        638.58         8.49 o                         
  -2   9   4        718.08        737.02         9.89 o                         
  -1   9   4         81.76         79.44         2.87 o                         
   0   9   4        300.46        300.48        14.18 o                         
   1   9   4        319.23        354.71        12.00 o                         
   2   9   4         26.38         27.20         2.13 o                         
   3   9   4        317.17        354.45         6.94 o                         
   4   9   4         49.63         42.47         3.05 o                         
  -4  10   4         96.30         99.24         3.65 o                         
  -3  10   4          6.20          8.94         1.64 o                         
  -2  10   4         69.37         66.76         2.78 o                         
  -1  10   4        105.68        108.80         2.93 o                         
   0  10   4          0.00          0.00         0.98 o                         
   1  10   4        308.27        337.87         7.09 o                         
   2  10   4        373.36        389.92         6.46 o                         
   3  10   4         89.26         93.16         3.74 o                         
   4  10   4          5.09          5.56         1.50 o                         
  -4  11   4        163.11        167.61         3.92 o                         
  -3  11   4          4.80          1.50         1.39 o                         
  -2  11   4         76.57         73.13         2.87 o                         
  -1  11   4         29.50         30.51         1.99 o                         
   0  11   4         32.19         30.91         1.80 o                         
   1  11   4          3.23          2.30         1.64 o                         
   2  11   4        490.78        520.05         8.47 o                         
   3  11   4         89.88         88.32         2.75 o                         
   4  11   4         78.21         79.09         2.25 o                         
  -4  12   4         57.80         53.96         3.92 o                         
  -3  12   4         53.96         46.31         2.98 o                         
  -2  12   4        107.46        109.87         4.01 o                         
  -1  12   4         46.66         52.55         2.48 o                         
   0  12   4         25.13         27.16         3.05 o                         
   1  12   4         20.76         19.31         1.68 o                         
   2  12   4         96.57        105.11         3.43 o                         
   3  12   4        123.55        119.34         3.05 o                         
  -3  13   4        274.13        259.64         9.17 o                         
  -2  13   4          0.36          0.00         1.46 o                         
  -1  13   4         17.07         18.93         2.43 o                         
   0  13   4         90.19         91.09         4.41 o                         
   1  13   4          1.89          1.54         1.44 o                         
   2  13   4          0.96          0.00         1.16 o                         
   3  13   4         12.37          9.49         1.00 o                         
  -2  14   4          1.02          0.00         1.58 o                         
  -1  14   4          4.01          2.57         1.25 o                         
   0  14   4         20.12         17.58         1.91 o                         
   1  14   4        133.98        130.52         3.27 o                         
   2  14   4         26.02         25.71         1.67 o                         
   0  15   4         72.30         72.47         2.24 o                         
  -5   0   5        338.74        329.47        10.40 o                         
  -3   0   5       3276.44       3703.77        66.50 o                         
  -1   0   5        136.32        132.77         5.75 o                         
   1   0   5         16.57         30.89         6.36 o                         
   3   0   5          7.59          6.83         4.01 o                         
   5   0   5         79.97         66.23         5.08 o                         
  -6   1   5          3.61          1.17         1.38 o                         
  -5   1   5         54.55         55.62         3.44 o                         
  -4   1   5        121.84        143.90         4.33 o                         
  -3   1   5        290.27        313.53        16.10 o                         
  -2   1   5        590.01        622.52        11.77 o                         
  -1   1   5         30.34         38.34         3.31 o                         
   0   1   5        197.27        181.43         4.98 o                         
   1   1   5        644.23        615.73        15.47 o                         
   2   1   5         15.53         15.27         4.26 o                         
   3   1   5        117.90        114.97         7.11 o                         
   4   1   5         54.53         56.11         3.03 o                         
   5   1   5          8.02          8.39         2.26 o                         
   6   1   5          9.18         12.44         1.48 o                         
  -6   2   5          9.09         10.66         1.64 o                         
  -5   2   5          0.03          0.60         1.18 o                         
  -4   2   5         17.99         15.88         1.67 o                         
  -3   2   5        110.66        107.82         6.39 o                         
  -2   2   5        104.08        116.19         5.59 o                         
  -1   2   5         46.22         43.97         4.41 o                         
   0   2   5        500.62        472.48         6.98 o                         
   1   2   5        145.08        129.46         4.83 o                         
   2   2   5        460.64        519.69        12.68 o                         
   3   2   5        107.13        100.56         6.82 o                         
   4   2   5          5.24          2.00         1.35 o                         
   5   2   5          4.51          5.89         1.96 o                         
   6   2   5          0.99          1.11         0.89 o                         
  -6   3   5         57.75         55.67         2.38 o                         
  -5   3   5        178.32        185.91         5.42 o                         
  -4   3   5          0.29          1.43         1.63 o                         
  -3   3   5        129.99        130.19         7.30 o                         
  -2   3   5         88.76         88.39         5.23 o                         
  -1   3   5         89.04         75.36         4.22 o                         
   0   3   5        489.25        519.37         7.36 o                         
   1   3   5        544.83        555.36        10.04 o                         
   2   3   5        228.78        244.73         9.05 o                         
   3   3   5         96.16         97.88         6.84 o                         
   4   3   5        333.39        312.84         8.82 o                         
   5   3   5        153.50        151.97         4.82 o                         
  -6   4   5        111.46        120.20         3.29 o                         
  -5   4   5        375.45        388.77         6.13 o                         
  -4   4   5         53.39         55.84         2.44 o                         
  -3   4   5        431.18        448.03        20.23 o                         
  -2   4   5          1.38          4.04         1.95 o                         
  -1   4   5        909.89        946.95        13.72 o                         
   0   4   5        306.68        279.02         6.41 o                         
   1   4   5        164.53        164.18         5.90 o                         
   2   4   5       1013.03       1076.96        18.67 o                         
   3   4   5         64.76         69.44         5.97 o                         
   4   4   5         15.60         19.92         2.86 o                         
   5   4   5        324.32        303.72         6.18 o                         
  -6   5   5         13.36         14.34         1.83 o                         
  -5   5   5         81.75         88.50         3.04 o                         
  -4   5   5         76.48         70.16         2.77 o                         
  -3   5   5         44.92         50.22         4.44 o                         
  -2   5   5        149.09        195.26         7.53 o                         
  -1   5   5       1365.11       1337.13        14.74 o                         
   0   5   5        574.99        580.04         9.36 o                         
   1   5   5        166.82        169.76         5.53 o                         
   2   5   5         20.40         11.24         2.86 o                         
   3   5   5        167.75        169.95         7.58 o                         
   4   5   5        429.26        445.24         9.03 o                         
   5   5   5         35.70         34.28         2.05 o                         
  -5   6   5         98.45         98.91         4.89 o                         
  -4   6   5         91.98        100.13         3.71 o                         
  -3   6   5         84.90         78.62         4.15 o                         
  -2   6   5        387.43        375.24        16.59 o                         
  -1   6   5       2668.01       2755.17        37.12 o                         
   0   6   5         19.11         18.15         3.23 o                         
   1   6   5        122.71        119.64         7.91 o                         
   2   6   5         51.78         47.21         8.54 o                         
   3   6   5          1.26          3.47         1.08 o                         
   4   6   5         63.49         67.89         4.58 o                         
   5   6   5        199.18        202.77         5.47 o                         
  -5   7   5         18.78         23.76         2.21 o                         
  -4   7   5        159.06        151.90         4.99 o                         
  -3   7   5         39.24         38.89         3.13 o                         
  -2   7   5        245.90        233.86        12.59 o                         
  -1   7   5        435.92        448.29        21.25 o                         
   0   7   5        282.95        282.24         9.81 o                         
   1   7   5       1976.05       2097.98        49.37 o                         
   2   7   5         39.08         30.42         9.57 o                         
   3   7   5         97.85         99.88         7.43 o                         
   4   7   5         25.19         29.63         2.69 o                         
   5   7   5        202.58        218.61         4.48 o                         
  -5   8   5        198.27        194.24         5.35 o                         
  -4   8   5         17.15         22.44         1.98 o                         
  -3   8   5         21.72         26.97         2.26 o                         
  -2   8   5         50.80         50.03         2.25 o                         
  -1   8   5        139.78        137.19        10.01 o                         
   0   8   5          0.04          0.00         2.75 o                         
   1   8   5         42.25         38.82         4.74 o                         
   2   8   5        420.54        427.18         7.02 o                         
   3   8   5        677.20        691.10        11.08 o                         
   4   8   5        103.36        104.32         4.88 o                         
   5   8   5         73.09         78.43         2.46 o                         
  -5   9   5         95.96        110.32         3.72 o                         
  -4   9   5        202.04        206.48         4.63 o                         
  -3   9   5        229.50        227.50         5.84 o                         
  -2   9   5        508.56        514.25         6.14 o                         
  -1   9   5          6.34          6.39         1.83 o                         
   0   9   5         35.47         33.68         1.59 o                         
   1   9   5         22.96         18.25         1.76 o                         
   2   9   5        162.82        167.10         4.89 o                         
   3   9   5         32.35         29.16         2.59 o                         
   4   9   5        111.00        113.96         3.15 o                         
  -4  10   5        238.33        230.56         5.11 o                         
  -3  10   5        608.11        624.64         8.13 o                         
  -2  10   5        160.63        161.90         4.53 o                         
  -1  10   5         22.57         23.51         1.62 o                         
   0  10   5         18.52         18.92         1.34 o                         
   1  10   5        148.82        153.29         3.97 o                         
   2  10   5         66.19         66.12         3.02 o                         
   3  10   5        529.37        570.45         7.39 o                         
   4  10   5         23.28         25.50         1.46 o                         
  -4  11   5          1.54          0.22         1.46 o                         
  -3  11   5        286.42        294.07         5.22 o                         
  -2  11   5        424.04        426.97         7.90 o                         
  -1  11   5        268.34        285.24         4.54 o                         
   0  11   5        246.83        254.93         4.68 o                         
   1  11   5        213.30        223.30         5.27 o                         
   2  11   5         32.91         32.62         2.37 o                         
   3  11   5        297.77        305.10         4.67 o                         
   4  11   5         70.70         70.53         1.93 o                         
  -3  12   5         45.22         44.39         2.83 o                         
  -2  12   5         72.49         75.77         3.47 o                         
  -1  12   5        134.14        139.87         4.03 o                         
   0  12   5         54.39         60.62         2.94 o                         
   1  12   5          6.75          4.72         1.53 o                         
   2  12   5          1.90          2.54         1.51 o                         
   3  12   5         96.46         91.63         3.01 o                         
  -3  13   5         37.59         39.17         3.92 o                         
  -2  13   5          7.87          5.37         2.11 o                         
  -1  13   5         31.19         28.34         2.30 o                         
   0  13   5          0.24          2.08         1.15 o                         
   1  13   5         16.77         17.67         1.84 o                         
   2  13   5        154.91        150.53         3.56 o                         
  -2  14   5         12.15          6.61         2.17 o                         
  -1  14   5        118.11        110.59         3.16 o                         
   0  14   5          2.02          0.86         1.24 o                         
   1  14   5         24.91         25.19         1.58 o                         
  -6   0   6         17.40         12.98         3.19 o                         
  -4   0   6         48.55         51.24         4.09 o                         
  -2   0   6        104.64        124.08         6.18 o                         
   0   0   6          0.21          1.50         3.30 o                         
   2   0   6        138.63        141.98        12.65 o                         
   4   0   6          1.97          2.00         2.14 o                         
  -6   1   6          2.53          2.90         1.16 o                         
  -5   1   6          2.64          2.12         1.91 o                         
  -4   1   6        421.12        436.60         7.46 o                         
  -3   1   6        202.07        194.55        11.65 o                         
  -2   1   6          0.00          0.00         2.31 o                         
  -1   1   6         66.22         78.96         4.55 o                         
   0   1   6        177.35        179.33         5.47 o                         
   1   1   6         68.67         78.02         5.97 o                         
   2   1   6          0.96          0.20         4.07 o                         
   3   1   6         50.15         54.56         5.51 o                         
   4   1   6        318.04        296.38         6.91 o                         
   5   1   6        102.88         96.56         4.08 o                         
  -6   2   6         18.59         16.85         1.74 o                         
  -5   2   6        349.58        355.99         6.50 o                         
  -4   2   6          1.56          3.11         1.54 o                         
  -3   2   6        128.25        143.38        10.18 o                         
  -2   2   6          3.01          4.90         2.24 o                         
  -1   2   6        154.52        154.98         6.11 o                         
   0   2   6          7.39          4.21         2.05 o                         
   1   2   6        462.99        472.59         9.00 o                         
   2   2   6        107.97         91.96         7.32 o                         
   3   2   6         17.75         27.03         4.58 o                         
   4   2   6        159.06        150.77         5.05 o                         
   5   2   6        406.77        412.23         7.43 o                         
  -6   3   6          0.42          1.88         1.11 o                         
  -5   3   6        165.60        165.36         5.13 o                         
  -4   3   6          9.65          8.11         1.38 o                         
  -3   3   6          0.02          0.00         3.03 o                         
  -2   3   6        174.89        181.89         7.42 o                         
  -1   3   6       1287.00       1282.26        17.04 o                         
   0   3   6       1322.01       1338.64        12.94 o                         
   1   3   6        276.79        296.45         8.75 o                         
   2   3   6         34.36         30.31         4.00 o                         
   3   3   6        100.00         79.21         6.48 o                         
   4   3   6         28.34         23.50         2.47 o                         
   5   3   6          4.22          2.61         1.79 o                         
  -6   4   6        224.96        208.43         4.04 o                         
  -5   4   6         22.77         25.97         2.03 o                         
  -4   4   6         11.97         11.33         1.65 o                         
  -3   4   6        197.45        199.88        11.74 o                         
  -2   4   6        477.80        495.60        14.61 o                         
  -1   4   6         13.59          7.38         1.97 o                         
   0   4   6       1425.96       1578.35        20.71 o                         
   1   4   6       3780.90       4040.37        38.52 o                         
   2   4   6        194.15        170.78         9.45 o                         
   3   4   6        398.55        391.76         9.03 o                         
   4   4   6        154.37        145.16         4.86 o                         
   5   4   6          0.88          2.81         1.60 o                         
  -6   5   6        141.11        140.97         4.58 o                         
  -5   5   6        163.01        169.62         3.86 o                         
  -4   5   6         10.47         12.18         1.69 o                         
  -3   5   6          3.29          8.40         2.22 o                         
  -2   5   6        491.04        507.80        12.57 o                         
  -1   5   6        951.15        988.69        10.97 o                         
   0   5   6       1644.29       1748.49        28.00 o                         
   1   5   6          7.48         16.08         2.28 o                         
   2   5   6         31.73         26.62         3.80 o                         
   3   5   6        398.75        398.23        11.36 o                         
   4   5   6        210.07        223.10         5.64 o                         
   5   5   6        123.22        132.91         3.33 o                         
  -5   6   6         11.34         12.08         2.11 o                         
  -4   6   6          2.24          0.00         1.40 o                         
  -3   6   6         65.58         67.01         3.39 o                         
  -2   6   6          7.82          3.08         5.24 o                         
  -1   6   6        360.37        364.23        14.42 o                         
   0   6   6        533.39        582.34        13.81 o                         
   1   6   6        138.56        138.65         8.48 o                         
   2   6   6         57.89         75.59        11.03 o                         
   3   6   6        184.82        193.68         6.98 o                         
   4   6   6         87.81         90.57        11.68 o                         
   5   6   6         95.80        107.71         3.35 o                         
  -5   7   6        182.32        178.23         3.87 o                         
  -4   7   6        535.64        516.77         7.60 o                         
  -3   7   6          3.30          0.00         1.65 o                         
  -2   7   6        145.38        143.53        10.12 o                         
  -1   7   6          0.57          1.96         3.67 o                         
   0   7   6        641.67        671.68        15.73 o                         
   1   7   6         11.23         17.71         5.17 o                         
   2   7   6        102.61        118.53         4.33 o                         
   3   7   6         64.76         73.33         4.64 o                         
   4   7   6          2.18          0.90         2.18 o                         
   5   7   6          0.90          0.00         1.25 o                         
  -5   8   6          6.51          7.16         1.71 o                         
  -4   8   6        177.51        182.25         4.51 o                         
  -3   8   6        103.21        103.28         3.33 o                         
  -2   8   6        105.43        105.91         2.94 o                         
  -1   8   6         38.61         30.66         4.85 o                         
   0   8   6         59.36         53.46         6.26 o                         
   1   8   6        378.88        406.72         6.10 o                         
   2   8   6          9.72          9.28         1.73 o                         
   3   8   6         40.58         42.86         2.55 o                         
   4   8   6          0.23          2.47         1.06 o                         
  -5   9   6         11.61          9.56         1.51 o                         
  -4   9   6         30.69         25.02         2.19 o                         
  -3   9   6         56.20         55.92         2.81 o                         
  -2   9   6         34.41         35.01         2.34 o                         
  -1   9   6        212.10        221.55         3.43 o                         
   0   9   6          2.88          2.49         1.04 o                         
   1   9   6          0.07          1.92         1.90 o                         
   2   9   6        113.08        119.13         4.06 o                         
   3   9   6        178.51        181.80         4.04 o                         
   4   9   6          0.70          2.42         0.89 o                         
  -4  10   6         19.98         17.12         1.85 o                         
  -3  10   6          7.50          5.65         1.56 o                         
  -2  10   6        299.89        313.11         6.09 o                         
  -1  10   6          8.87          6.25         1.37 o                         
   0  10   6          0.64          2.63         1.09 o                         
   1  10   6         76.72         81.55         3.07 o                         
   2  10   6         33.57         34.86         2.53 o                         
   3  10   6          8.35          8.23         1.40 o                         
   4  10   6         13.86         14.79         1.37 o                         
  -4  11   6        210.89        204.86         4.02 o                         
  -3  11   6          3.82          2.84         1.45 o                         
  -2  11   6        117.90        117.97         4.41 o                         
  -1  11   6        147.00        151.00         3.36 o                         
   0  11   6         99.16        100.92         3.92 o                         
   1  11   6         21.98         21.66         1.82 o                         
   2  11   6         88.18         89.29         3.44 o                         
   3  11   6         22.71         22.88         1.51 o                         
  -3  12   6         18.34         16.34         2.96 o                         
  -2  12   6         44.39         45.74         2.88 o                         
  -1  12   6         56.84         53.71         2.39 o                         
   0  12   6         64.54         66.49         3.04 o                         
   1  12   6         87.91         93.76         3.15 o                         
   2  12   6          8.52          4.88         1.19 o                         
   3  12   6         73.85         66.24         1.91 o                         
  -3  13   6         50.95         40.33         3.89 o                         
  -2  13   6          6.11          6.94         1.96 o                         
  -1  13   6          0.33          0.00         1.43 o                         
   0  13   6         23.44         19.83         1.48 o                         
   1  13   6         48.05         42.83         2.32 o                         
   2  13   6         73.88         70.33         2.46 o                         
  -2  14   6          0.07          0.76         1.44 o                         
  -1  14   6         37.84         32.76         2.38 o                         
   0  14   6          5.69          3.94         1.31 o                         
   1  14   6         54.52         48.25         1.91 o                         
  -5   0   7         38.87         47.96         4.61 o                         
  -3   0   7        146.82        162.33        15.57 o                         
  -1   0   7        561.35        639.57        22.34 o                         
   1   0   7         12.80          0.69         4.84 o                         
   3   0   7          0.16          1.18         1.94 o                         
   5   0   7        141.58        144.22         6.37 o                         
  -6   1   7          9.95          8.79         1.36 o                         
  -5   1   7        125.35        126.23         4.72 o                         
  -4   1   7         44.12         54.12         2.83 o                         
  -3   1   7        356.91        347.68        15.73 o                         
  -2   1   7        183.07        202.64         7.72 o                         
  -1   1   7       1507.57       1542.30        20.98 o                         
   0   1   7        826.09        885.75        12.74 o                         
   1   1   7        118.55        133.93         8.40 o                         
   2   1   7        378.04        408.59        15.44 o                         
   3   1   7         26.90         27.03         3.01 o                         
   4   1   7         17.44         15.67         2.40 o                         
   5   1   7        324.00        290.96         6.49 o                         
  -6   2   7         93.89         86.48         2.78 o                         
  -5   2   7          8.10          7.78         1.63 o                         
  -4   2   7        146.91        149.91         4.14 o                         
  -3   2   7        128.07        140.98        10.19 o                         
  -2   2   7        108.13        104.66         5.96 o                         
  -1   2   7        181.55        189.70         8.95 o                         
   0   2   7       2125.70       2253.89        21.26 o                         
   1   2   7         58.91         61.16         6.32 o                         
   2   2   7        187.56        203.31        11.12 o                         
   3   2   7         15.25         15.38         2.94 o                         
   4   2   7        575.06        545.97         9.14 o                         
   5   2   7          9.17         10.67         2.19 o                         
  -6   3   7         54.63         50.20         2.15 o                         
  -5   3   7         51.17         50.59         2.66 o                         
  -4   3   7         28.49         41.12         2.26 o                         
  -3   3   7        317.51        322.12        20.96 o                         
  -2   3   7         27.01         28.20         3.33 o                         
  -1   3   7         47.77         51.79         4.38 o                         
   0   3   7         20.58         17.76         3.70 o                         
   1   3   7         15.65         13.80         3.56 o                         
   2   3   7         13.66          4.17         5.12 o                         
   3   3   7        199.51        184.38         4.56 o                         
   4   3   7          0.51          0.00         1.67 o                         
   5   3   7         42.87         32.93         2.44 o                         
  -6   4   7         14.27         12.15         1.21 o                         
  -5   4   7         44.57         31.49         2.62 o                         
  -4   4   7        806.27        788.64        13.00 o                         
  -3   4   7        126.27        137.62         7.64 o                         
  -2   4   7        650.79        615.20        14.39 o                         
  -1   4   7        921.15        945.79        19.45 o                         
   0   4   7        339.18        369.02         8.64 o                         
   1   4   7        736.42        723.07        20.64 o                         
   2   4   7        159.12        178.82         8.71 o                         
   3   4   7          4.67          7.28         1.96 o                         
   4   4   7         65.43         57.73         3.23 o                         
   5   4   7         53.36         47.69         2.16 o                         
  -5   5   7        444.56        402.93         5.89 o                         
  -4   5   7         13.90         17.61         2.28 o                         
  -3   5   7         17.32         16.42         1.48 o                         
  -2   5   7        159.48        145.11         7.17 o                         
  -1   5   7        420.65        422.73         8.23 o                         
   0   5   7        477.27        493.36        10.30 o                         
   1   5   7          0.05          2.50         3.48 o                         
   2   5   7         64.72         62.47         6.90 o                         
   3   5   7         32.59         36.14         3.46 o                         
   4   5   7          0.06          0.00         1.65 o                         
   5   5   7        141.13        133.33         2.77 o                         
  -5   6   7         20.30         13.70         2.87 o                         
  -4   6   7         15.84         17.86         1.97 o                         
  -3   6   7         38.19         41.42         3.18 o                         
  -2   6   7         53.95         54.58        13.67 o                         
  -1   6   7         17.95         11.89         9.62 o                         
   0   6   7        311.29        303.48        10.59 o                         
   1   6   7        278.98        263.20        18.17 o                         
   2   6   7        349.70        340.05         6.36 o                         
   3   6   7        187.00        213.74         7.71 o                         
   4   6   7         61.15         68.24         4.24 o                         
   5   6   7          2.61          1.41         1.00 o                         
  -5   7   7         52.64         44.91         2.33 o                         
  -4   7   7          7.00          4.96         1.66 o                         
  -3   7   7        368.17        390.00         6.76 o                         
  -2   7   7        193.87        190.10         3.73 o                         
  -1   7   7        137.25        133.95         9.96 o                         
   0   7   7         13.79         12.15         3.19 o                         
   1   7   7        401.20        442.65        24.81 o                         
   2   7   7        772.82        791.72         8.89 o                         
   3   7   7        436.53        445.52         6.22 o                         
   4   7   7         11.45         12.21         2.06 o                         
  -5   8   7          0.75          0.49         1.37 o                         
  -4   8   7        254.53        250.13         5.16 o                         
  -3   8   7        131.16        144.77         4.23 o                         
  -2   8   7          6.91          4.39         1.37 o                         
  -1   8   7        399.80        410.29         4.78 o                         
   0   8   7        364.76        363.50         5.07 o                         
   1   8   7          2.54          2.75         1.00 o                         
   2   8   7        566.59        578.20         8.04 o                         
   3   8   7        313.91        336.26         5.97 o                         
   4   8   7         68.99         67.81         2.88 o                         
  -5   9   7          1.05          1.57         0.63 o                         
  -4   9   7         17.72         16.57         1.76 o                         
  -3   9   7         10.23         13.59         1.74 o                         
  -2   9   7        978.40        985.01         9.02 o                         
  -1   9   7         12.13         10.67         1.27 o                         
   0   9   7        590.01        593.57         6.27 o                         
   1   9   7        254.93        265.44         4.70 o                         
   2   9   7        424.93        424.75         5.86 o                         
   3   9   7          4.90          5.65         1.12 o                         
   4   9   7         70.67         82.18         2.96 o                         
  -4  10   7          3.55          1.31         1.33 o                         
  -3  10   7          9.09         10.21         1.80 o                         
  -2  10   7          4.56          3.66         1.71 o                         
  -1  10   7          2.35          0.07         1.89 o                         
   0  10   7        148.91        151.73         3.26 o                         
   1  10   7        174.23        182.35         4.08 o                         
   2  10   7         16.60         16.65         2.12 o                         
   3  10   7        246.68        249.96         4.28 o                         
   4  10   7         10.03          6.94         1.34 o                         
  -4  11   7        110.84         98.76         3.24 o                         
  -3  11   7         25.37         21.90         2.04 o                         
  -2  11   7          7.06          6.62         1.82 o                         
  -1  11   7          7.76          9.26         1.44 o                         
   0  11   7        137.81        146.85         3.31 o                         
   1  11   7        199.51        210.50         4.22 o                         
   2  11   7          0.38          1.76         1.39 o                         
   3  11   7        131.12        130.51         2.68 o                         
  -3  12   7          2.65          2.97         1.51 o                         
  -2  12   7         25.24         23.76         2.69 o                         
  -1  12   7         10.38         11.12         1.42 o                         
   0  12   7        197.51        201.86         4.70 o                         
   1  12   7          2.31          1.69         1.20 o                         
   2  12   7        181.98        184.91         3.67 o                         
   3  12   7          0.12          0.62         0.62 o                         
  -2  13   7         26.49         22.51         2.51 o                         
  -1  13   7        156.84        151.80         3.96 o                         
   0  13   7        256.23        254.09         4.91 o                         
   1  13   7         28.28         24.10         1.76 o                         
   2  13   7         46.32         43.27         2.13 o                         
  -1  14   7          0.05          1.46         1.37 o                         
   0  14   7         58.22         52.50         2.54 o                         
  -6   0   8        119.70        113.41         4.97 o                         
  -4   0   8          2.84          5.86         2.52 o                         
  -2   0   8         13.05          8.65         5.14 o                         
   0   0   8       1912.20       2048.09        51.98 o                         
   2   0   8        244.72        234.03        17.65 o                         
   4   0   8        544.87        501.91        16.93 o                         
  -6   1   8        143.08        137.99         3.01 o                         
  -5   1   8          0.01          1.56         1.89 o                         
  -4   1   8          1.07          2.04         1.13 o                         
  -3   1   8         23.39         26.15         5.05 o                         
  -2   1   8         22.66         26.98         3.50 o                         
  -1   1   8         31.84         33.32         5.01 o                         
   0   1   8       2004.65       2356.68        22.58 o                         
   1   1   8        390.07        443.57        15.30 o                         
   2   1   8        317.30        338.00        15.11 o                         
   3   1   8          5.53          0.00         1.50 o                         
   4   1   8         87.09         78.06         3.85 o                         
   5   1   8        108.94        101.19         3.62 o                         
  -6   2   8          0.60          0.71         1.17 o                         
  -5   2   8         73.16         70.49         3.48 o                         
  -4   2   8          1.13          4.15         1.52 o                         
  -3   2   8          2.54          0.99         4.84 o                         
  -2   2   8         44.47         36.82         3.95 o                         
  -1   2   8       2069.56       2324.36        32.10 o                         
   0   2   8        333.58        384.66         9.43 o                         
   1   2   8        102.16        103.43        11.48 o                         
   2   2   8          9.28         10.24         7.49 o                         
   3   2   8          1.31          1.40         1.29 o                         
   4   2   8        143.38        116.63         4.40 o                         
   5   2   8         90.44         83.96         2.69 o                         
  -6   3   8          7.59          7.26         1.15 o                         
  -5   3   8         13.17         10.29         1.72 o                         
  -4   3   8          8.18          3.98         1.46 o                         
  -3   3   8         55.12         57.15         8.45 o                         
  -2   3   8        441.89        441.56        19.31 o                         
  -1   3   8        168.59        184.99         7.78 o                         
   0   3   8        545.58        615.41        16.90 o                         
   1   3   8         28.15         35.39         5.01 o                         
   2   3   8          0.24          2.37         2.58 o                         
   3   3   8          1.42          1.70         1.07 o                         
   4   3   8         29.95         26.69         2.58 o                         
   5   3   8         45.73         40.02         1.95 o                         
  -6   4   8         36.93         35.37         1.48 o                         
  -5   4   8        213.12        198.90         5.26 o                         
  -4   4   8        147.41        134.60         3.83 o                         
  -3   4   8         40.57         45.49         2.22 o                         
  -2   4   8        220.99        214.19         9.07 o                         
  -1   4   8        341.90        387.68         8.68 o                         
   0   4   8        311.24        327.77        10.62 o                         
   1   4   8        168.50        159.55         9.59 o                         
   2   4   8         15.57          6.06         2.94 o                         
   3   4   8        124.93        108.14         5.29 o                         
   4   4   8        197.85        197.38         5.25 o                         
   5   4   8         22.61         18.07         1.26 o                         
  -5   5   8         41.72         31.69         2.27 o                         
  -4   5   8         31.44         24.25         1.82 o                         
  -3   5   8        281.04        294.23         4.77 o                         
  -2   5   8         20.26         12.41         2.85 o                         
  -1   5   8        239.60        226.51         6.19 o                         
   0   5   8        157.73        178.71         7.53 o                         
   1   5   8         64.17         52.54         5.61 o                         
   2   5   8        324.42        324.06         7.94 o                         
   3   5   8         67.97         66.09         4.81 o                         
   4   5   8         40.48         35.63         2.26 o                         
   5   5   8        104.23         95.86         3.44 o                         
  -5   6   8         26.11         23.84         3.20 o                         
  -4   6   8         60.87         64.54         3.01 o                         
  -3   6   8        304.16        303.39         5.01 o                         
  -2   6   8        465.81        481.98         8.81 o                         
  -1   6   8        245.09        253.75        13.14 o                         
   0   6   8         91.04         83.21         9.98 o                         
   1   6   8        406.19        380.12        23.00 o                         
   2   6   8        912.27        906.30        10.62 o                         
   3   6   8         41.68         35.62         3.17 o                         
   4   6   8         30.07         38.83         2.53 o                         
  -5   7   8          1.23          1.94         1.15 o                         
  -4   7   8         34.19         36.74         2.27 o                         
  -3   7   8        607.59        651.67         8.04 o                         
  -2   7   8        206.01        194.22         3.94 o                         
  -1   7   8         21.50         22.89         2.57 o                         
   0   7   8        121.47        107.39         8.47 o                         
   1   7   8        141.97        141.11         3.31 o                         
   2   7   8         72.10         68.37         2.74 o                         
   3   7   8       1745.92       1854.54        13.61 o                         
   4   7   8         43.33         35.66         2.96 o                         
  -5   8   8        292.03        285.71         5.21 o                         
  -4   8   8          0.78          0.00         1.27 o                         
  -3   8   8         96.14        102.13         4.31 o                         
  -2   8   8        581.46        587.28         8.31 o                         
  -1   8   8         31.52         31.74         1.77 o                         
   0   8   8          8.05          8.62         1.12 o                         
   1   8   8         14.66         15.93         1.51 o                         
   2   8   8        523.55        550.70         6.70 o                         
   3   8   8         73.65         73.42         3.04 o                         
   4   8   8        153.52        142.57         3.87 o                         
  -4   9   8          4.65          2.31         1.24 o                         
  -3   9   8        372.19        370.85         6.58 o                         
  -2   9   8          2.14          0.00         2.11 o                         
  -1   9   8        343.29        364.73         4.93 o                         
   0   9   8         14.05         12.14         1.36 o                         
   1   9   8          7.94          9.31         1.46 o                         
   2   9   8         58.71         57.08         2.67 o                         
   3   9   8         10.53         11.81         1.25 o                         
   4   9   8        194.26        192.69         3.40 o                         
  -4  10   8        106.87        115.35         3.95 o                         
  -3  10   8          0.00          0.00         1.46 o                         
  -2  10   8        783.60        792.94         8.69 o                         
  -1  10   8          7.96          6.79         1.30 o                         
   0  10   8         57.34         61.58         2.61 o                         
   1  10   8         84.37         85.07         3.25 o                         
   2  10   8          4.33          3.19         1.43 o                         
   3  10   8         56.07         53.75         1.87 o                         
  -4  11   8         14.95         11.94         1.47 o                         
  -3  11   8          7.63          8.18         2.06 o                         
  -2  11   8         69.73         69.68         3.39 o                         
  -1  11   8         86.45         88.38         2.79 o                         
   0  11   8          5.52          3.44         1.35 o                         
   1  11   8         19.87         19.68         1.73 o                         
   2  11   8         30.62         27.16         1.94 o                         
   3  11   8         10.96          9.22         1.02 o                         
  -3  12   8         76.05         78.43         3.15 o                         
  -2  12   8         12.48         12.18         1.77 o                         
  -1  12   8         78.62         76.47         2.64 o                         
   0  12   8        283.70        294.50         7.46 o                         
   1  12   8          2.15          2.17         1.23 o                         
   2  12   8          2.49          1.44         1.08 o                         
  -2  13   8         69.69         68.07         3.38 o                         
  -1  13   8        155.14        148.12         3.54 o                         
   0  13   8          0.01          0.00         1.35 o                         
   1  13   8         42.75         40.11         2.30 o                         
  -5   0   9        283.55        303.71         9.67 o                         
  -3   0   9         33.70         21.16         6.07 o                         
  -1   0   9        963.59       1043.73        32.91 o                         
   1   0   9         61.44         42.71         8.44 o                         
   3   0   9        214.55        203.26        10.00 o                         
   5   0   9          9.37          2.42         1.84 o                         
  -6   1   9         13.12         10.75         1.14 o                         
  -5   1   9        150.26        142.55         4.17 o                         
  -4   1   9        165.43        161.37         4.72 o                         
  -3   1   9          3.19          9.54         7.61 o                         
  -2   1   9         58.91         59.67         7.08 o                         
  -1   1   9        107.02        132.73         7.27 o                         
   0   1   9        610.93        633.34        18.51 o                         
   1   1   9        200.97        193.19        11.36 o                         
   2   1   9          1.24          1.35         6.59 o                         
   3   1   9         75.24         69.66         3.61 o                         
   4   1   9         72.76         64.39         3.39 o                         
   5   1   9          1.71          3.27         1.34 o                         
  -6   2   9        287.55        253.36         3.99 o                         
  -5   2   9        120.84        116.41         3.90 o                         
  -4   2   9          0.20          0.00         1.61 o                         
  -3   2   9         17.49         12.53         1.54 o                         
  -2   2   9         55.40         53.19         4.74 o                         
  -1   2   9        696.24        767.43        14.36 o                         
   0   2   9        331.75        357.30        14.21 o                         
   1   2   9         98.86         91.71         7.83 o                         
   2   2   9         60.65         65.52         7.04 o                         
   3   2   9         17.05         17.69         1.98 o                         
   4   2   9         22.23         14.97         1.86 o                         
   5   2   9         18.92         21.43         1.71 o                         
  -6   3   9         98.82         86.20         2.23 o                         
  -5   3   9         69.42         64.98         2.86 o                         
  -4   3   9         23.50         24.97         2.16 o                         
  -3   3   9          5.92          7.55         1.36 o                         
  -2   3   9         71.70         73.06         5.81 o                         
  -1   3   9        131.30        158.78         6.65 o                         
   0   3   9         54.04         62.36         4.83 o                         
   1   3   9         49.58         47.98         7.54 o                         
   2   3   9         24.84         21.91         3.98 o                         
   3   3   9        211.09        226.68         5.85 o                         
   4   3   9         27.87         27.29         2.06 o                         
   5   3   9          6.26          5.92         0.94 o                         
  -5   4   9         26.47         23.71         2.22 o                         
  -4   4   9         91.77         98.11         3.05 o                         
  -3   4   9        397.94        411.53         5.12 o                         
  -2   4   9         31.47         48.64         4.90 o                         
  -1   4   9        126.88        132.23         5.55 o                         
   0   4   9         28.61         28.04         3.38 o                         
   1   4   9         67.52         55.22         6.08 o                         
   2   4   9         21.22         20.35         1.66 o                         
   3   4   9        139.92        132.52         4.49 o                         
   4   4   9          1.59          3.17         1.13 o                         
   5   4   9          9.50          6.14         0.79 o                         
  -5   5   9          0.07          2.20         1.21 o                         
  -4   5   9        440.70        465.74         6.62 o                         
  -3   5   9          2.29          2.06         0.95 o                         
  -2   5   9          0.16          0.00         2.20 o                         
  -1   5   9         86.18         82.67         4.08 o                         
   0   5   9        361.02        414.41        12.10 o                         
   1   5   9          0.01          0.00         5.68 o                         
   2   5   9          7.91          7.78         1.50 o                         
   3   5   9        149.83        141.48         5.27 o                         
   4   5   9        100.28         86.57         2.65 o                         
  -5   6   9         20.38         18.44         2.79 o                         
  -4   6   9        119.47        120.81         3.89 o                         
  -3   6   9         43.62         47.95         3.11 o                         
  -2   6   9        198.31        204.06         4.29 o                         
  -1   6   9        298.17        280.17        14.16 o                         
   0   6   9        398.41        404.17        21.94 o                         
   1   6   9        361.39        387.21         6.34 o                         
   2   6   9        383.14        380.95         6.63 o                         
   3   6   9        282.24        282.74         5.60 o                         
   4   6   9         23.39         19.79         1.98 o                         
  -5   7   9          2.43          3.37         1.37 o                         
  -4   7   9          0.09          0.71         1.42 o                         
  -3   7   9          0.45         37.76        19.40 o                         
  -2   7   9       2493.14       2519.30        18.96 o                         
  -1   7   9         70.33         73.56         2.38 o                         
   0   7   9        109.02        106.18         2.66 o                         
   1   7   9        463.91        495.60         6.65 o                         
   2   7   9        329.95        326.94         6.28 o                         
   3   7   9        547.10        624.85         7.38 o                         
   4   7   9         64.49         59.25         2.53 o                         
  -5   8   9          9.30          6.31         1.17 o                         
  -4   8   9          8.01          9.40         1.55 o                         
  -3   8   9        257.46        340.69        38.22 o                         
  -2   8   9        265.59        260.59         5.35 o                         
  -1   8   9        128.78        138.64         3.31 o                         
   0   8   9        181.26        187.01         3.70 o                         
   1   8   9         69.69         69.41         2.69 o                         
   2   8   9         77.99         80.87         2.78 o                         
   3   8   9         31.15         33.84         1.94 o                         
   4   8   9         54.76         47.96         1.91 o                         
  -4   9   9          1.17          0.00         1.08 o                         
  -3   9   9         13.30         19.16         2.13 o                         
  -2   9   9         60.30         61.47         2.92 o                         
  -1   9   9        518.28        527.36         5.87 o                         
   0   9   9         68.97         66.76         2.36 o                         
   1   9   9          3.10          3.48         1.32 o                         
   2   9   9        263.15        270.96         4.66 o                         
   3   9   9         24.89         23.04         1.49 o                         
  -4  10   9         31.53         37.63         2.39 o                         
  -3  10   9         21.89         20.61         1.95 o                         
  -2  10   9         43.01         43.78         2.72 o                         
  -1  10   9        478.49        492.01         5.49 o                         
   0  10   9        217.24        204.81         3.92 o                         
   1  10   9          1.52          3.06         1.58 o                         
   2  10   9          0.06          0.08         1.20 o                         
   3  10   9        690.51        683.73        15.82 o                         
  -3  11   9          5.61          4.70         1.39 o                         
  -2  11   9        121.07        127.94         5.72 o                         
  -1  11   9         21.23         23.92         1.59 o                         
   0  11   9          0.03          0.00         1.28 o                         
   1  11   9        228.23        228.76         5.70 o                         
   2  11   9         31.39         29.70         1.80 o                         
  -3  12   9         16.83         16.01         1.74 o                         
  -2  12   9         70.90         71.83         2.78 o                         
  -1  12   9        145.65        153.81         3.60 o                         
   0  12   9         42.94         31.17         2.71 o                         
   1  12   9         18.37         18.35         1.76 o                         
   2  12   9         80.24         79.42         2.30 o                         
  -2  13   9        242.64        231.96         5.51 o                         
  -1  13   9          5.17          7.13         1.40 o                         
   0  13   9         55.46         59.53         2.72 o                         
   1  13   9          3.36          1.39         1.31 o                         
  -4   0  10         72.50         69.29         5.43 o                         
  -2   0  10         78.36         71.71        11.43 o                         
   0   0  10        403.44        411.21        22.84 o                         
   2   0  10       1693.42       1726.13        27.08 o                         
   4   0  10        268.28        271.04         8.43 o                         
  -5   1  10         50.92         46.83         2.64 o                         
  -4   1  10        311.11        306.27         6.41 o                         
  -3   1  10         52.73         48.87         2.71 o                         
  -2   1  10         31.28         32.64         5.16 o                         
  -1   1  10        112.24        106.85         6.13 o                         
   0   1  10          3.80          8.19         4.85 o                         
   1   1  10         63.11         66.52         7.22 o                         
   2   1  10        205.40        202.92         6.67 o                         
   3   1  10        100.00        104.50         4.94 o                         
   4   1  10        133.83        142.06         4.38 o                         
   5   1  10          3.38          1.19         0.77 o                         
  -5   2  10         18.99         13.26         1.80 o                         
  -4   2  10        118.18        121.68         4.11 o                         
  -3   2  10        247.69        261.88         5.95 o                         
  -2   2  10          0.38          1.20         2.47 o                         
  -1   2  10         55.37         58.29         4.60 o                         
   0   2  10        228.88        244.42        12.64 o                         
   1   2  10        221.90        212.77        12.36 o                         
   2   2  10         43.18         37.76         3.66 o                         
   3   2  10        159.34        174.38         5.14 o                         
   4   2  10          7.72          7.29         1.69 o                         
   5   2  10         95.06         87.11         2.25 o                         
  -5   3  10          5.13          3.56         1.55 o                         
  -4   3  10        126.56        119.98         3.60 o                         
  -3   3  10         44.49         47.52         2.67 o                         
  -2   3  10        372.58        362.83        16.06 o                         
  -1   3  10          6.80          5.60         2.50 o                         
   0   3  10         53.40         45.46         8.17 o                         
   1   3  10        638.01        656.56        21.28 o                         
   2   3  10        982.98        945.14         9.98 o                         
   3   3  10        300.80        321.35         6.79 o                         
   4   3  10         79.00         75.77         3.19 o                         
  -5   4  10         10.85         10.94         1.75 o                         
  -4   4  10        166.00        175.63         3.90 o                         
  -3   4  10          0.19          0.00         1.11 o                         
  -2   4  10         49.47         54.83         2.55 o                         
  -1   4  10         49.29         48.89         4.19 o                         
   0   4  10        362.92        394.77        21.99 o                         
   1   4  10        395.66        363.55         8.47 o                         
   2   4  10       3671.69       3696.54        27.63 o                         
   3   4  10        450.58        500.36         8.27 o                         
   4   4  10         46.80         49.29         2.31 o                         
  -5   5  10         13.93          9.10         1.36 o                         
  -4   5  10          2.88          5.90         1.81 o                         
  -3   5  10        123.60        123.19         3.40 o                         
  -2   5  10        496.98        507.60         6.34 o                         
  -1   5  10         40.18         47.89         3.13 o                         
   0   5  10        281.07        312.31        26.71 o                         
   1   5  10        261.48        268.96         5.33 o                         
   2   5  10        711.87        739.82         8.38 o                         
   3   5  10         46.00         38.71         2.18 o                         
   4   5  10         28.49         24.44         1.58 o                         
  -5   6  10         60.68         59.50         3.64 o                         
  -4   6  10        174.72        187.37         4.55 o                         
  -3   6  10        413.90        439.63         6.13 o                         
  -2   6  10       1016.12       1032.68        10.25 o                         
  -1   6  10         32.02         35.73         2.26 o                         
   0   6  10         72.58         72.87         2.68 o                         
   1   6  10        138.13        138.74         3.69 o                         
   2   6  10         16.51         14.31         1.64 o                         
   3   6  10        345.05        372.00         5.74 o                         
   4   6  10         85.67         92.03         3.54 o                         
  -5   7  10          0.13          0.00         0.79 o                         
  -4   7  10        226.80        229.41         4.37 o                         
  -3   7  10        924.57        991.95        10.69 o                         
  -2   7  10        868.36        860.98         9.38 o                         
  -1   7  10         88.33         90.12         3.34 o                         
   0   7  10         18.71         17.33         1.47 o                         
   1   7  10          0.32          3.10         1.41 o                         
   2   7  10         12.03         11.97         1.89 o                         
   3   7  10        341.06        354.25         5.31 o                         
   4   7  10          0.66          0.00         0.82 o                         
  -4   8  10         17.87         18.78         2.07 o                         
  -3   8  10          5.41        251.51        39.24 o                         
  -2   8  10         16.97         14.52         2.06 o                         
  -1   8  10         91.78        105.70         3.83 o                         
   0   8  10        139.89        137.11         3.54 o                         
   1   8  10         25.84         24.60         1.87 o                         
   2   8  10        188.75        200.33         4.10 o                         
   3   8  10          0.17          0.67         1.06 o                         
  -4   9  10         22.11         25.75         1.71 o                         
  -3   9  10         58.67         60.45         3.05 o                         
  -2   9  10        245.44        259.72         5.13 o                         
  -1   9  10         93.37        108.58         3.00 o                         
   0   9  10         30.13         33.80         1.96 o                         
   1   9  10         64.31         63.65         2.43 o                         
   2   9  10        133.06        135.07         3.26 o                         
   3   9  10        298.67        302.82         3.77 o                         
  -4  10  10          5.66          5.56         1.32 o                         
  -3  10  10         19.89         17.74         1.71 o                         
  -2  10  10        487.08        532.74         8.15 o                         
  -1  10  10         17.38         17.47         1.58 o                         
   0  10  10        277.69        271.95         4.73 o                         
   1  10  10        508.19        548.69         6.32 o                         
   2  10  10        122.41        117.67         3.37 o                         
   3  10  10          1.35          1.09         1.04 o                         
  -3  11  10          0.05          0.00         1.21 o                         
  -2  11  10         60.19         55.01         3.27 o                         
  -1  11  10        126.36        121.11         2.92 o                         
   0  11  10         28.04         27.34         2.40 o                         
   1  11  10         34.15         27.84         2.11 o                         
   2  11  10        129.29        125.18         3.94 o                         
  -2  12  10        266.79        257.49         4.52 o                         
  -1  12  10        377.97        371.01         7.11 o                         
   0  12  10          0.32          0.00         1.64 o                         
   1  12  10          0.01          0.34         1.22 o                         
  -1  13  10         43.53         48.19         3.75 o                         
   0  13  10         83.41         71.44         2.61 o                         
  -5   0  11        221.33        213.06         7.61 o                         
  -3   0  11       1145.76       1147.04        13.86 o                         
  -1   0  11       1379.85       1457.63        32.06 o                         
   1   0  11         34.86         24.93         6.48 o                         
   3   0  11       1006.97       1016.74        16.86 o                         
  -5   1  11         10.70         10.21         1.60 o                         
  -4   1  11         47.47         42.26         3.27 o                         
  -3   1  11        512.38        532.53         6.25 o                         
  -2   1  11          0.01          0.00         1.57 o                         
  -1   1  11        308.14        350.08        11.31 o                         
   0   1  11         24.59         23.62         5.18 o                         
   1   1  11       1210.75       1180.93        15.33 o                         
   2   1  11       1535.32       1555.87        15.64 o                         
   3   1  11          0.03          0.00         3.09 o                         
   4   1  11          2.69          5.14         1.49 o                         
  -5   2  11         95.40         94.43         3.12 o                         
  -4   2  11        608.82        651.22         7.96 o                         
  -3   2  11        133.76        134.01         3.31 o                         
  -2   2  11        250.88        238.73         4.39 o                         
  -1   2  11         30.61         28.89         4.14 o                         
   0   2  11        602.56        666.07        21.89 o                         
   1   2  11         60.97         59.83         2.86 o                         
   2   2  11        626.15        630.51         8.74 o                         
   3   2  11         61.50         57.77         3.66 o                         
   4   2  11          0.26          0.00         1.33 o                         
  -5   3  11         13.43         14.38         1.60 o                         
  -4   3  11        145.15        146.89         3.94 o                         
  -3   3  11        381.26        388.34         6.27 o                         
  -2   3  11        605.47        580.01         6.15 o                         
  -1   3  11         75.77         72.71         5.56 o                         
   0   3  11        136.60        131.67        10.31 o                         
   1   3  11         26.30         20.59         1.77 o                         
   2   3  11        741.69        745.19         9.71 o                         
   3   3  11        530.61        545.30         7.64 o                         
   4   3  11        186.15        186.30         3.54 o                         
  -5   4  11        114.77        112.44         3.74 o                         
  -4   4  11        270.66        290.32         4.81 o                         
  -3   4  11       2085.42       2146.63        16.48 o                         
  -2   4  11        647.84        656.60         6.61 o                         
  -1   4  11         33.45         32.72         2.01 o                         
   0   4  11        293.13        291.57         5.86 o                         
   1   4  11        512.45        516.85         6.01 o                         
   2   4  11         98.66        102.70         3.37 o                         
   3   4  11        142.56        150.22         3.80 o                         
   4   4  11         76.63         71.23         2.25 o                         
  -5   5  11         98.46         91.70         2.98 o                         
  -4   5  11          0.03          0.00         1.41 o                         
  -3   5  11        638.94        667.89         6.54 o                         
  -2   5  11         32.97         29.94         2.06 o                         
  -1   5  11          8.01          4.72         1.84 o                         
   0   5  11        523.98        515.56         6.76 o                         
   1   5  11         57.04         58.55         2.47 o                         
   2   5  11         25.23         24.07         1.81 o                         
   3   5  11        125.83        128.22         3.42 o                         
   4   5  11         21.25         19.21         1.63 o                         
  -5   6  11         37.65         38.61         3.06 o                         
  -4   6  11        154.14        157.69         4.41 o                         
  -3   6  11         12.84          8.94         1.68 o                         
  -2   6  11        673.75        706.26         9.34 o                         
  -1   6  11        228.12        220.66         4.62 o                         
   0   6  11        259.14        262.80         4.81 o                         
   1   6  11        173.39        175.99         4.27 o                         
   2   6  11        149.77        160.23         4.42 o                         
   3   6  11          6.09          4.82         1.45 o                         
   4   6  11          0.74          3.28         1.28 o                         
  -4   7  11          1.01          1.96         1.18 o                         
  -3   7  11          0.04          1.69         2.77 o                         
  -2   7  11        210.06        213.83         5.38 o                         
  -1   7  11         26.21         23.24         2.13 o                         
   0   7  11        463.23        464.85         6.83 o                         
   1   7  11          7.22          6.69         1.64 o                         
   2   7  11        296.80        300.43         5.27 o                         
   3   7  11         95.14         97.47         3.05 o                         
  -4   8  11         47.79         48.33         2.49 o                         
  -3   8  11         69.63        369.37        16.03 o                         
  -2   8  11         79.81         77.05         3.55 o                         
  -1   8  11         42.76         53.47         2.68 o                         
   0   8  11         43.64         50.15         2.61 o                         
   1   8  11        259.82        280.56         5.34 o                         
   2   8  11         48.94         49.66         2.24 o                         
   3   8  11          6.78          4.51         1.02 o                         
  -4   9  11         24.65         23.53         1.66 o                         
  -3   9  11        149.10        150.92         4.39 o                         
  -2   9  11        425.34        449.80         8.04 o                         
  -1   9  11          1.17          0.00         1.87 o                         
   0   9  11        274.21        263.57         5.05 o                         
   1   9  11         51.05         55.59         2.54 o                         
   2   9  11        178.06        180.74         3.44 o                         
   3   9  11        411.79        391.69        15.50 o                         
  -3  10  11        257.34        237.84         4.61 o                         
  -2  10  11         11.44         11.34         2.76 o                         
  -1  10  11         42.48         45.64         2.01 o                         
   0  10  11          0.07          0.00         1.74 o                         
   1  10  11          6.44          5.40         1.27 o                         
   2  10  11          6.47          6.34         1.78 o                         
  -3  11  11        210.22        182.84         5.44 o                         
  -2  11  11        218.73        216.20         4.61 o                         
  -1  11  11         37.83         31.44         2.48 o                         
   0  11  11          5.37          3.79         1.74 o                         
   1  11  11         28.74         33.64         2.15 o                         
   2  11  11        117.31        124.11         3.50 o                         
  -2  12  11          1.45          1.19         1.20 o                         
  -1  12  11         34.59         34.04         2.65 o                         
   0  12  11         61.26         60.73         3.85 o                         
   1  12  11        232.86        223.87         9.96 o                         
  -4   0  12         48.61         52.53         5.04 o                         
  -2   0  12       1595.99       1695.37        21.48 o                         
   0   0  12        815.19        824.27        21.55 o                         
   2   0  12       1777.91       1852.14        22.55 o                         
   4   0  12        204.75        182.99         6.27 o                         
  -5   1  12         37.95         32.08         1.96 o                         
  -4   1  12        365.18        398.50         7.90 o                         
  -3   1  12        423.52        430.04         7.14 o                         
  -2   1  12          8.25          7.99         2.04 o                         
  -1   1  12         35.56         45.27         2.65 o                         
   0   1  12          0.22          0.11         1.52 o                         
   1   1  12        752.12        773.05         8.62 o                         
   2   1  12       1116.20       1119.23        14.53 o                         
   3   1  12         30.21         31.19         3.10 o                         
   4   1  12         12.56          9.48         1.49 o                         
  -5   2  12        130.33        122.47         3.26 o                         
  -4   2  12        364.21        397.72         6.13 o                         
  -3   2  12         92.21         95.05         2.98 o                         
  -2   2  12         94.97         89.32         2.86 o                         
  -1   2  12          3.10          2.96         1.68 o                         
   0   2  12         53.33         49.94         2.23 o                         
   1   2  12       1885.95       1891.87        15.11 o                         
   2   2  12         74.31         65.92         4.77 o                         
   3   2  12         72.85         74.25         3.62 o                         
   4   2  12          9.22          6.83         1.24 o                         
  -5   3  12         33.70         30.05         1.72 o                         
  -4   3  12         31.16         28.75         2.02 o                         
  -3   3  12       1024.63       1051.65         8.62 o                         
  -2   3  12        818.75        831.70         7.09 o                         
  -1   3  12        340.06        323.12         4.88 o                         
   0   3  12         67.87         65.78         2.54 o                         
   1   3  12        105.59         98.93         3.32 o                         
   2   3  12        537.69        528.48         7.80 o                         
   3   3  12         71.86         74.16         2.73 o                         
   4   3  12         20.29         18.20         1.30 o                         
  -5   4  12        108.62        100.81         3.31 o                         
  -4   4  12        194.69        207.50         4.28 o                         
  -3   4  12        341.40        350.48         5.98 o                         
  -2   4  12        263.24        257.34         4.43 o                         
  -1   4  12        107.35        108.54         3.05 o                         
   0   4  12         40.51         38.07         2.22 o                         
   1   4  12         84.97         84.58         3.46 o                         
   2   4  12         78.47         79.47         3.34 o                         
   3   4  12          0.58          0.59         1.08 o                         
   4   4  12          8.75          6.23         1.18 o                         
  -5   5  12        242.10        235.57         6.75 o                         
  -4   5  12        124.13        126.10         3.51 o                         
  -3   5  12         19.05         21.10         1.84 o                         
  -2   5  12         23.79         22.62         1.92 o                         
  -1   5  12          0.89          0.34         1.26 o                         
   0   5  12         34.10         39.84         2.77 o                         
   1   5  12        436.37        443.37         7.22 o                         
   2   5  12         24.14         24.00         1.88 o                         
   3   5  12          5.01          2.98         1.32 o                         
   4   5  12         15.40         15.90         1.52 o                         
  -4   6  12         96.81         93.30         3.47 o                         
  -3   6  12         34.29         33.10         2.40 o                         
  -2   6  12         26.45         21.16         2.52 o                         
  -1   6  12          7.63          3.92         2.08 o                         
   0   6  12          0.19          0.00         1.82 o                         
   1   6  12        280.24        298.38         6.78 o                         
   2   6  12         11.94         14.63         2.35 o                         
   3   6  12         79.14         81.55         3.88 o                         
  -4   7  12         41.24         41.06         2.32 o                         
  -3   7  12        127.51        134.72         4.57 o                         
  -2   7  12         84.08         85.88         4.14 o                         
  -1   7  12         52.43         41.00         2.50 o                         
   0   7  12        269.18        257.12         7.33 o                         
   1   7  12         52.86         57.36         3.31 o                         
   2   7  12        143.66        147.10         4.58 o                         
   3   7  12          4.61          5.25         1.35 o                         
  -4   8  12        363.63        349.09         8.99 o                         
  -3   8  12          2.21          2.38         1.98 o                         
  -2   8  12         40.57         38.11         2.78 o                         
  -1   8  12         36.25         23.73         2.20 o                         
   0   8  12          6.47          3.65         1.78 o                         
   1   8  12         30.58         29.54         3.00 o                         
   2   8  12          8.94          9.82         1.60 o                         
   3   8  12          1.02          0.82         0.92 o                         
  -3   9  12        152.55        154.56         4.28 o                         
  -2   9  12        162.47        156.48         4.51 o                         
  -1   9  12        368.26        369.61         5.25 o                         
   0   9  12          1.77          1.25         1.97 o                         
   1   9  12         13.06         15.09         2.12 o                         
   2   9  12          3.39          2.42         1.31 o                         
  -3  10  12          4.89          6.87         1.17 o                         
  -2  10  12        182.91        188.88         4.58 o                         
  -1  10  12          7.77          8.05         1.90 o                         
   0  10  12        438.72        426.11         6.05 o                         
   1  10  12         23.82         23.14         2.09 o                         
   2  10  12         18.82         18.57         2.30 o                         
  -2  11  12         95.45         97.44         2.88 o                         
  -1  11  12          2.80          0.64         1.32 o                         
   0  11  12        294.09        305.38         4.47 o                         
   1  11  12          0.00          0.06         1.43 o                         
  -5   0  13        309.05        299.78         7.56 o                         
  -3   0  13       1418.60       1536.21        26.67 o                         
  -1   0  13        148.64        150.09        21.49 o                         
   1   0  13         20.19         23.83         2.95 o                         
   3   0  13          1.38          3.13         2.62 o                         
  -5   1  13          0.14          0.00         1.37 o                         
  -4   1  13        533.84        573.87         7.78 o                         
  -3   1  13        600.49        612.36         8.45 o                         
  -2   1  13         26.60         22.46         2.13 o                         
  -1   1  13         16.57         13.49         1.94 o                         
   0   1  13         31.64         27.89         2.12 o                         
   1   1  13          3.84          4.29         1.74 o                         
   2   1  13        239.04        246.72         5.42 o                         
   3   1  13         69.73         70.09         2.88 o                         
   4   1  13         13.42          9.64         1.37 o                         
  -5   2  13         18.67         19.32         1.47 o                         
  -4   2  13        620.77        665.44        11.46 o                         
  -3   2  13         17.90         17.57         1.83 o                         
  -2   2  13        226.43        215.91         4.68 o                         
  -1   2  13          0.00          0.00         1.78 o                         
   0   2  13         37.73         35.86         2.11 o                         
   1   2  13       1463.79       1491.58        14.76 o                         
   2   2  13          0.01          1.48         1.50 o                         
   3   2  13          6.59          4.59         1.54 o                         
   4   2  13          1.78          2.15         0.86 o                         
  -5   3  13         13.63         10.85         1.08 o                         
  -4   3  13          0.07          0.00         1.28 o                         
  -3   3  13        452.79        479.87         6.57 o                         
  -2   3  13          4.10          0.00         1.35 o                         
  -1   3  13        141.91        133.30         3.77 o                         
   0   3  13        332.51        342.17         6.27 o                         
   1   3  13          3.94          2.41         1.42 o                         
   2   3  13        239.47        244.72         5.32 o                         
   3   3  13         58.03         62.20         2.99 o                         
  -5   4  13         53.48         49.65         2.11 o                         
  -4   4  13         16.57         14.60         1.56 o                         
  -3   4  13         22.03         19.60         1.84 o                         
  -2   4  13         11.61         12.37         1.57 o                         
  -1   4  13         13.39          9.14         1.54 o                         
   0   4  13         10.22         10.09         1.43 o                         
   1   4  13         45.71         45.80         2.76 o                         
   2   4  13          1.68          2.85         1.57 o                         
   3   4  13         55.12         66.52         3.11 o                         
  -4   5  13        403.49        407.62         5.59 o                         
  -3   5  13         26.14         28.30         1.77 o                         
  -2   5  13         35.21         33.92         1.98 o                         
  -1   5  13          3.41          1.04         1.35 o                         
   0   5  13         19.16         26.70         2.12 o                         
   1   5  13        209.67        199.92         5.45 o                         
   2   5  13        155.21        160.33         4.08 o                         
   3   5  13         18.73         17.06         1.45 o                         
  -4   6  13        113.48        110.13         3.76 o                         
  -3   6  13          0.13          0.00         2.26 o                         
  -2   6  13          3.43          2.80         1.76 o                         
  -1   6  13         15.26         11.69         2.60 o                         
   0   6  13         25.79         21.28         2.79 o                         
   1   6  13         52.32         56.90         3.93 o                         
   2   6  13         10.18          6.83         2.25 o                         
   3   6  13          6.29          3.74         1.52 o                         
  -4   7  13         42.77         52.40         3.35 o                         
  -3   7  13         83.62         79.44         3.46 o                         
  -2   7  13         29.22         29.82         2.33 o                         
  -1   7  13          2.66          0.94         1.72 o                         
   0   7  13        388.35        410.37        10.88 o                         
   1   7  13         40.43         46.77         4.48 o                         
   2   7  13          0.03          0.42         1.79 o                         
   3   7  13          7.51          9.93         1.20 o                         
  -3   8  13         16.07         13.33         1.91 o                         
  -2   8  13          0.02          0.00         1.83 o                         
  -1   8  13        149.86        149.87         3.89 o                         
   0   8  13        373.88        396.89         8.76 o                         
   1   8  13         25.42         31.11         3.53 o                         
   2   8  13         24.46         24.41         2.19 o                         
  -3   9  13         37.47         37.88         1.83 o                         
  -2   9  13        115.21        133.06         3.01 o                         
  -1   9  13         13.11         11.84         2.25 o                         
   0   9  13         11.82          9.43         3.44 o                         
   1   9  13         22.81         18.75         2.38 o                         
   2   9  13          0.31          1.03         1.08 o                         
  -2  10  13         29.89         32.38         2.44 o                         
  -1  10  13         65.53         66.39         2.76 o                         
   0  10  13         52.17         46.40         3.08 o                         
   1  10  13         18.72         22.08         1.80 o                         
  -1  11  13          4.97          6.61         1.98 o                         
   0  11  13        114.84        120.54         3.44 o                         
  -4   0  14         42.93         41.63         4.31 o                         
  -2   0  14         29.18         30.14         5.96 o                         
   0   0  14         29.48         28.08         3.52 o                         
   2   0  14        178.52        175.17         7.12 o                         
  -4   1  14         69.09         74.40         2.92 o                         
  -3   1  14        181.31        195.22         4.79 o                         
  -2   1  14        425.97        433.57         7.21 o                         
  -1   1  14         16.55         10.88         2.02 o                         
   0   1  14        172.23        164.49         5.29 o                         
   1   1  14          8.55          8.96         2.59 o                         
   2   1  14        102.90        109.06         3.62 o                         
   3   1  14         10.55         11.67         1.35 o                         
  -4   2  14        256.69        262.32         4.95 o                         
  -3   2  14         36.80         34.54         2.46 o                         
  -2   2  14         23.49         23.49         2.13 o                         
  -1   2  14          8.29         11.79         1.78 o                         
   0   2  14          2.19          2.39         1.62 o                         
   1   2  14        105.19        105.58         4.24 o                         
   2   2  14          0.01          0.00         1.80 o                         
   3   2  14         28.31         25.97         1.69 o                         
  -4   3  14         28.41         27.59         1.93 o                         
  -3   3  14         37.15         42.18         2.24 o                         
  -2   3  14        527.06        547.54         8.28 o                         
  -1   3  14         22.09         13.17         1.83 o                         
   0   3  14        866.28        837.98         9.72 o                         
   1   3  14          3.88          1.08         1.23 o                         
   2   3  14         37.40         38.74         2.77 o                         
   3   3  14          8.24          1.99         1.27 o                         
  -4   4  14         78.95         77.21         2.54 o                         
  -3   4  14         31.91         33.06         2.32 o                         
  -2   4  14         10.96         10.15         1.60 o                         
  -1   4  14         38.78         39.70         2.32 o                         
   0   4  14          7.68          8.36         1.83 o                         
   1   4  14         84.67         91.32         3.47 o                         
   2   4  14        535.69        554.09         7.80 o                         
   3   4  14        289.14        303.42         4.93 o                         
  -4   5  14         62.68         64.96         2.53 o                         
  -3   5  14         13.37         11.18         1.42 o                         
  -2   5  14         39.55         34.31         1.91 o                         
  -1   5  14         19.67         22.80         1.99 o                         
   0   5  14        676.31        644.52         7.47 o                         
   1   5  14        130.38        143.00         4.38 o                         
   2   5  14         59.73         60.98         3.63 o                         
   3   5  14         16.56         15.29         1.57 o                         
  -4   6  14          5.36          4.92         1.76 o                         
  -3   6  14         12.85         12.46         1.92 o                         
  -2   6  14         15.63         11.32         1.83 o                         
  -1   6  14        466.35        438.23         7.81 o                         
   0   6  14          3.62          8.34         1.85 o                         
   1   6  14        177.06        186.85         7.15 o                         
   2   6  14         10.23         10.08         2.60 o                         
  -3   7  14         54.21         51.33         2.60 o                         
  -2   7  14         47.57         51.68         2.53 o                         
  -1   7  14        144.49        131.01         5.17 o                         
   0   7  14        119.42        108.23         4.70 o                         
   1   7  14         15.64         16.32         2.34 o                         
   2   7  14         25.77         33.22         2.33 o                         
  -3   8  14         21.47         19.58         1.76 o                         
  -2   8  14          5.23          4.10         1.44 o                         
  -1   8  14         54.48         57.50         2.67 o                         
   0   8  14         36.13         32.89         3.02 o                         
   1   8  14        198.98        206.43         4.60 o                         
   2   8  14          1.70          0.00         0.99 o                         
  -2   9  14         10.43         46.56        15.25 o                         
  -1   9  14         18.82         16.23         1.62 o                         
   0   9  14        278.70        269.78         5.14 o                         
   1   9  14         19.95         20.25         1.74 o                         
  -1  10  14         10.26         10.30         1.14 o                         
   0  10  14         17.71         12.05         2.60 o                         
  -3   0  15        729.10        749.62        15.11 o                         
  -1   0  15        291.22        235.88         8.97 o                         
   1   0  15        243.52        252.02         6.95 o                         
   3   0  15         74.10         84.75         5.84 o                         
  -4   1  15        117.31        114.29         3.13 o                         
  -3   1  15         16.88         17.21         2.25 o                         
  -2   1  15         28.85         30.30         2.96 o                         
  -1   1  15          4.68          4.77         1.79 o                         
   0   1  15         98.97        111.57         4.30 o                         
   1   1  15        276.99        299.81         6.41 o                         
   2   1  15          0.96          1.54         1.46 o                         
   3   1  15          7.30          7.09         1.33 o                         
  -4   2  15         50.60         49.00         2.23 o                         
  -3   2  15         27.19         25.98         2.14 o                         
  -2   2  15          1.58          1.01         1.80 o                         
  -1   2  15         65.18         55.18         2.84 o                         
   0   2  15          4.64         14.54         2.24 o                         
   1   2  15        276.54        297.30         9.40 o                         
   2   2  15         67.86         70.75         3.74 o                         
   3   2  15         33.43         37.37         2.30 o                         
  -4   3  15          3.49          4.21         1.18 o                         
  -3   3  15         10.53         10.19         1.65 o                         
  -2   3  15         24.21         26.79         2.12 o                         
  -1   3  15         87.65         72.61         3.21 o                         
   0   3  15        192.67        164.55         4.38 o                         
   1   3  15         86.74         95.93         4.53 o                         
   2   3  15         18.85         20.01         2.38 o                         
   3   3  15         31.20         36.23         2.64 o                         
  -4   4  15         63.50         56.46         1.93 o                         
  -3   4  15        493.28        482.92         5.81 o                         
  -2   4  15        204.57        213.26         4.09 o                         
  -1   4  15        133.74        100.54         3.20 o                         
   0   4  15          0.24          0.00         1.54 o                         
   1   4  15         13.51         11.51         1.93 o                         
   2   4  15          4.22          0.00         1.95 o                         
  -4   5  15          0.76          0.26         1.24 o                         
  -3   5  15         19.90         19.60         1.58 o                         
  -2   5  15        157.58        167.96         3.21 o                         
  -1   5  15          1.95          2.98         1.33 o                         
   0   5  15          7.16          9.01         1.46 o                         
   1   5  15         12.43         13.37         2.30 o                         
   2   5  15          5.91          5.96         1.19 o                         
  -3   6  15         16.69         15.34         2.42 o                         
  -2   6  15        124.39        116.80         3.40 o                         
  -1   6  15         13.24         10.65         2.09 o                         
   0   6  15        207.93        181.36         8.59 o                         
   1   6  15         16.28         11.28         2.69 o                         
   2   6  15         25.59         23.99         2.04 o                         
  -3   7  15         25.68         28.38         3.41 o                         
  -2   7  15          4.87          3.78         1.41 o                         
  -1   7  15         27.27         22.78         1.93 o                         
   0   7  15         46.57         44.43         4.15 o                         
   1   7  15         34.85         44.52         3.42 o                         
  -2   8  15          7.34          5.25         1.43 o                         
  -1   8  15         52.33         53.32         2.03 o                         
   0   8  15         60.68         56.39         2.65 o                         
   1   8  15         34.70         38.72         1.99 o                         
  -1   9  15          0.19          0.00         0.86 o                         
   0   9  15         17.71         20.38         1.84 o                         
  -4   0  16        292.23        292.01         7.01 o                         
  -2   0  16          0.61          0.00         2.99 o                         
   0   0  16       1273.40       1288.87        18.64 o                         
   2   0  16         32.07         33.40         2.89 o                         
  -4   1  16         36.38         31.38         1.83 o                         
  -3   1  16          0.07          0.00         1.61 o                         
  -2   1  16         19.39         22.49         2.58 o                         
  -1   1  16        175.75        160.91         5.10 o                         
   0   1  16          8.39          4.95         1.57 o                         
   1   1  16        298.91        316.01         6.06 o                         
   2   1  16          0.29          2.55         1.66 o                         
  -4   2  16        290.88        294.13         4.63 o                         
  -3   2  16        128.70        135.60         3.97 o                         
  -2   2  16        189.40        189.85         5.13 o                         
  -1   2  16         91.16         94.58         3.47 o                         
   0   2  16         41.36         47.23         2.62 o                         
   1   2  16         42.99         41.34         2.65 o                         
   2   2  16          6.62          2.48         1.94 o                         
  -3   3  16         13.55         12.93         1.28 o                         
  -2   3  16         21.92         22.49         1.82 o                         
  -1   3  16        182.81        153.59         4.31 o                         
   0   3  16         36.96         32.65         2.52 o                         
   1   3  16          0.00          0.66         1.85 o                         
   2   3  16         15.14         12.97         1.89 o                         
  -3   4  16         46.44         46.56         1.84 o                         
  -2   4  16          5.79          6.87         1.28 o                         
  -1   4  16          3.80          0.00         1.70 o                         
   0   4  16          5.84          7.61         1.47 o                         
   1   4  16         13.39         10.74         1.82 o                         
   2   4  16          0.09          0.72         1.25 o                         
  -3   5  16         85.22         79.61         5.46 o                         
  -2   5  16          0.83          0.58         1.00 o                         
  -1   5  16          7.97          7.24         1.55 o                         
   0   5  16          4.32          1.57         1.85 o                         
   1   5  16         75.29         76.10         4.00 o                         
   2   5  16         10.13          2.79         2.35 o                         
  -3   6  16         38.56         42.22         2.90 o                         
  -2   6  16        117.42        120.30         3.43 o                         
  -1   6  16          3.49          0.00         3.00 o                         
   0   6  16          5.88          8.51         1.92 o                         
   1   6  16         39.51         32.56         7.16 o                         
  -2   7  16          0.20          2.15         1.26 o                         
  -1   7  16          0.06          0.49         1.14 o                         
   0   7  16          1.58          0.02         2.88 o                         
   1   7  16        141.73        171.45         5.33 o                         
  -1   8  16         94.75         93.69         7.41 o                         
   0   8  16         14.64         15.61         1.42 o                         
  -3   0  17        130.12        133.69         5.21 o                         
  -1   0  17        121.14        110.21         7.30 o                         
   1   0  17        215.92        235.96        10.43 o                         
  -3   1  17         59.37         60.94         3.18 o                         
  -2   1  17        305.43        306.53         6.03 o                         
  -1   1  17          0.56          0.92         1.96 o                         
   0   1  17        156.78        172.93         4.64 o                         
   1   1  17          4.93          5.26         1.36 o                         
   2   1  17         28.88         29.99         1.98 o                         
  -3   2  17          0.14          0.44         1.25 o                         
  -2   2  17          0.77          1.90         1.73 o                         
  -1   2  17          0.43          0.05         1.56 o                         
   0   2  17          3.70          2.80         1.24 o                         
   1   2  17          6.40          6.65         1.39 o                         
  -3   3  17         10.80         11.50         1.16 o                         
  -2   3  17         18.46         13.28         1.85 o                         
  -1   3  17         89.97         82.14         2.96 o                         
   0   3  17          9.57          9.29         1.39 o                         
   1   3  17          2.68          2.14         1.15 o                         
  -3   4  17         14.34         13.42         1.02 o                         
  -2   4  17        157.19        156.25         3.37 o                         
  -1   4  17         12.84          8.25         1.50 o                         
   0   4  17         20.65         21.64         1.62 o                         
   1   4  17         31.71         29.37         1.78 o                         
  -2   5  17          0.44          0.00         1.03 o                         
  -1   5  17          1.32          3.00         1.08 o                         
   0   5  17        140.92        129.51         7.23 o                         
   1   5  17         84.28         88.53         6.08 o                         
  -2   6  17          0.03          0.00         1.01 o                         
  -1   6  17          0.85          2.15         0.90 o                         
   0   6  17         71.53         68.44         4.10 o                         
  -2   0  18          9.82          4.61         2.41 o                         
   0   0  18        116.46        120.79         4.75 o                         
  -2   1  18         14.34         14.86         1.71 o                         
  -1   1  18          0.27          0.43         1.44 o                         
   0   1  18         35.72         30.44         1.97 o                         
   1   1  18         67.03         79.39         3.82 o                         
  -2   2  18         18.34         15.08         1.64 o                         
  -1   2  18         60.97         66.38         2.87 o                         
   0   2  18          9.95          8.79         1.60 o                         
  -2   3  18         34.47         31.77         1.87 o                         
  -1   3  18         88.91         83.33         2.54 o                         
   0   3  18         65.36         59.84         2.70 o                         
  -1   4  18         64.33         55.80         1.87 o                         
   0   4  18         73.41         60.30         2.44 o                         
                                                                                
